# Supplementary material for: (Z)-N-[(Z)-3-(2,4-Dimethyl­phenyl­imino)­butan-2-yl­idene]-2,4-dimethyl­aniline
Source: Acta Crystallogr Sect E Struct Rep Online. 2011 Dec 17;68(Pt 1):o164. doi: 10.1107/S1600536811053244 (PMC3254505; doi:10.1107/S1600536811053244)
Supplement: Supplementary file 1 [file e-68-0o164-sup1.cif]

##############################################################################
#                                                                            #
# This CIF contains the data in a paper accepted for publication in          #
# Acta Crystallographica Section E. It conforms to the requirements of       #
# Notes for Authors for Acta Crystallographica Section E, and has been       #
# peer reviewed under the auspices of the IUCr Commission on Journals.       #
#                                                                            #
# Full details of the Crystallographic Information File format               #
# are given in the paper "The Crystallographic Information File (CIF):       #
# a New Standard Archive File for Crystallography" by S. R. Hall, F. H.      #
# Allen and I. D. Brown [Acta Cryst. (1991), A47, 655-685].                  #
#                                                                            #
# The current version of the core CIF dictionary is obtainable from          #
# ftp://ftp.iucr.org/pub/cif_core.dic.                                       #
#                                                                            #
# Software is freely available for graphical display of the structure(s)     #
# in this CIF. For information consult the CIF software page                 #
# http://www.iucr.org/resources/cif/software.                                #
#                                                                            #
# This file may be used for bona fide research purposes within the           #
# scientific community so long as proper attribution is given to the journal # 
# article from which it was obtained.                                        #
#                                                                            #
##############################################################################
data_I
_audit_creation_method     SHELXL-97
_chemical_name_systematic
;
(<i>Z</i>)-<i>N</i>-[(<i>Z</i>)-3-(2,4-Dimethylphenylimino)butan-2-ylidene]-
2,4-dimethylaniline
;
_chemical_name_common     ?
_chemical_formula_moiety     'C20 H24 N2'
_chemical_formula_sum     'C20 H24 N2'
_chemical_formula_iupac     'C20 H24 N2'
_chemical_formula_weight     292.41
_chemical_melting_point     ?
_symmetry_cell_setting     orthorhombic
_symmetry_space_group_name_H-M     'P b c a'
loop_
    _symmetry_equiv_pos_as_xyz
    'x, y, z'
    '-x+1/2, -y, z+1/2'
    '-x, y+1/2, -z+1/2'
    'x+1/2, -y+1/2, -z'
    '-x, -y, -z'
    'x-1/2, y, -z-1/2'
    'x, -y-1/2, z-1/2'
    '-x-1/2, y-1/2, z'
_cell_length_a     13.500(10)
_cell_length_b     7.571(6)
_cell_length_c     16.738(12)
_cell_angle_alpha     90.00
_cell_angle_beta     90.00
_cell_angle_gamma     90.00
_cell_volume     1711(2)
_cell_formula_units_Z     4
_cell_measurement_reflns_used     1144
_cell_measurement_theta_min     2.86
_cell_measurement_theta_max     23.17
_cell_measurement_temperature     296(2)
_exptl_crystal_description     block
_exptl_crystal_colour     yellow
_exptl_crystal_size_max     0.23
_exptl_crystal_size_mid     0.20
_exptl_crystal_size_min     0.14
_exptl_crystal_density_diffrn     1.135
_exptl_crystal_density_meas     ?
_exptl_crystal_density_method     'not measured'
_exptl_crystal_F_000     632
_exptl_absorpt_coefficient_mu     0.066
_exptl_absorpt_correction_type     multi-scan
_exptl_absorpt_process_details     '(SADABS; Bruker, 2008)'
_exptl_absorpt_correction_T_min     0.9849
_exptl_absorpt_correction_T_max     0.9908
_exptl_special_details     ?
_diffrn_ambient_temperature     296(2)
_diffrn_radiation_type     MoK\a
_diffrn_radiation_wavelength     0.71073
_diffrn_radiation_source     'fine-focus sealed tube'
_diffrn_radiation_monochromator     graphite
_diffrn_measurement_device_type     'Bruker APEXII CCD'
_diffrn_measurement_method     '\f and \w scans'
_diffrn_detector_area_resol_mean     ?
_diffrn_reflns_number     5143
_diffrn_reflns_av_R_equivalents     0.0310
_diffrn_reflns_av_sigmaI/netI     0.0318
_diffrn_reflns_theta_min     2.43
_diffrn_reflns_theta_max     25.50
_diffrn_reflns_theta_full     25.50
_diffrn_measured_fraction_theta_max     0.997
_diffrn_measured_fraction_theta_full     0.997
_diffrn_reflns_limit_h_min     -8
_diffrn_reflns_limit_h_max     16
_diffrn_reflns_limit_k_min     -6
_diffrn_reflns_limit_k_max     9
_diffrn_reflns_limit_l_min     -16
_diffrn_reflns_limit_l_max     20
_refine_special_details
;
Refinement of <i>F</i>^2^ against ALL reflections. The weighted <i>R</i>-factor
<i>wR</i> and goodness of fit <i>S</i> are based on <i>F</i>^2^, conventional
<i>R</i>-factors <i>R</i> are based on <i>F</i>, with <i>F</i> set to zero for
negative <i>F</i>^2^. The threshold expression of <i>F</i>^2^ >
\s(<i>F</i>^2^) is used only for calculating <i>R</i>-factors(gt) <i>etc</i>.
and is not relevant to the choice of reflections for refinement.
<i>R</i>-factors based on <i>F</i>^2^ are statistically about twice as large
as those based on <i>F</i>, and <i>R</i>- factors based on ALL data will be
even larger.
;
_reflns_number_total     1592
_reflns_number_gt     1043
_reflns_threshold_expression     I>2sigma(I)
_refine_ls_structure_factor_coef     Fsqd
_refine_ls_matrix_type     full
_refine_ls_R_factor_all     0.0820
_refine_ls_R_factor_gt     0.0516
_refine_ls_wR_factor_gt     0.1536
_refine_ls_wR_factor_ref     0.1746
_refine_ls_goodness_of_fit_ref     1.045
_refine_ls_restrained_S_all     1.045
_refine_ls_number_reflns     1592
_refine_ls_number_parameters     104
_refine_ls_number_restraints     0
_refine_ls_hydrogen_treatment     constr
_refine_ls_weighting_scheme     calc
_refine_ls_weighting_details
         'calc w=1/[\s^2^(Fo^2^)+(0.0962P)^2^+0.2091P] where P=(Fo^2^+2Fc^2^)/3'
_atom_sites_solution_hydrogens     geom
_atom_sites_solution_primary     direct
_atom_sites_solution_secondary     difmap
_refine_ls_shift/su_max     0.000
_refine_ls_shift/su_mean     0.000
_refine_diff_density_max     0.213
_refine_diff_density_min     -0.146
_refine_ls_extinction_method     'SHELXL97 (Sheldrick, 2008)'
_refine_ls_extinction_coef     0.009(4)
_refine_ls_extinction_expression
                                  'Fc^*^=kFc[1+0.001xFc^2^\l^3^/sin(2\q)]^-1/4^'
loop_
    _atom_type_symbol
    _atom_type_description
    _atom_type_scat_dispersion_real
    _atom_type_scat_dispersion_imag
    _atom_type_scat_source
    'C' 'C' 0.0033 0.0016
                         'International Tables Vol C Tables 4.2.6.8 and 6.1.1.4'
    'H' 'H' 0.0000 0.0000
                         'International Tables Vol C Tables 4.2.6.8 and 6.1.1.4'
    'N' 'N' 0.0061 0.0033
                         'International Tables Vol C Tables 4.2.6.8 and 6.1.1.4'
_computing_data_collection     'APEX2 (Bruker, 2008)'
_computing_cell_refinement     'SAINT (Bruker, 2008)'
_computing_data_reduction     'SAINT (Bruker, 2008)'
_computing_structure_solution     'SHELXS97 (Sheldrick, 2008)'
_computing_structure_refinement     'SHELXL97 (Sheldrick, 2008)'
_computing_molecular_graphics     'SHELXTL (Sheldrick, 2008)'
_computing_publication_material     'SHELXTL (Sheldrick, 2008)'
loop_
    _atom_site_type_symbol
    _atom_site_label
    _atom_site_fract_x
    _atom_site_fract_y
    _atom_site_fract_z
    _atom_site_U_iso_or_equiv
    _atom_site_adp_type
    _atom_site_calc_flag
    _atom_site_refinement_flags
    _atom_site_occupancy
    _atom_site_symmetry_multiplicity
    _atom_site_disorder_assembly
    _atom_site_disorder_group
    C C1 0.60082(15) 0.9674(3) 0.65918(13) 0.0471(6) Uani d . 1 1 . .
    C C2 0.69975(15) 0.9165(3) 0.66744(13) 0.0464(6) Uani d . 1 1 . .
    C C3 0.72926(16) 0.8473(3) 0.74028(13) 0.0528(6) Uani d . 1 1 . .
    H H3 0.7946 0.8104 0.7460 0.063 Uiso calc R 1 1 . .
    C C4 0.66613(18) 0.8305(3) 0.80502(13) 0.0548(6) Uani d . 1 1 . .
    C C5 0.56961(18) 0.8859(3) 0.79551(14) 0.0596(7) Uani d . 1 1 . .
    H H5 0.5257 0.8782 0.8382 0.072 Uiso calc R 1 1 . .
    C C6 0.53728(17) 0.9527(3) 0.72328(15) 0.0579(7) Uani d . 1 1 . .
    H H6 0.4717 0.9882 0.7178 0.070 Uiso calc R 1 1 . .
    C C7 0.77174(18) 0.9360(3) 0.59996(15) 0.0669(8) Uani d . 1 1 . .
    H H7A 0.7403 0.9026 0.5508 0.100 Uiso calc R 1 1 . .
    H H7B 0.8280 0.8612 0.6092 0.100 Uiso calc R 1 1 . .
    H H7C 0.7931 1.0567 0.5966 0.100 Uiso calc R 1 1 . .
    C C8 0.7013(2) 0.7515(4) 0.88279(14) 0.0795(9) Uani d . 1 1 . .
    H H8A 0.7642 0.6951 0.8747 0.119 Uiso calc R 1 1 . .
    H H8B 0.6540 0.6659 0.9011 0.119 Uiso calc R 1 1 . .
    H H8C 0.7081 0.8432 0.9220 0.119 Uiso calc R 1 1 . .
    C C9 0.51658(15) 0.9537(3) 0.53705(12) 0.0467(6) Uani d . 1 1 . .
    C C10 0.48786(19) 0.7641(3) 0.54753(15) 0.0662(7) Uani d . 1 1 . .
    H H10A 0.5191 0.7177 0.5946 0.099 Uiso calc R 1 1 . .
    H H10B 0.5088 0.6976 0.5017 0.099 Uiso calc R 1 1 . .
    H H10C 0.4172 0.7555 0.5530 0.099 Uiso calc R 1 1 . .
    N N1 0.56812(12) 1.0428(2) 0.58600(11) 0.0516(6) Uani d . 1 1 . .
loop_
    _atom_site_aniso_label
    _atom_site_aniso_U_11
    _atom_site_aniso_U_22
    _atom_site_aniso_U_33
    _atom_site_aniso_U_12
    _atom_site_aniso_U_13
    _atom_site_aniso_U_23
    C1 0.0501(13) 0.0426(12) 0.0487(13) -0.0029(9) -0.0084(10) 0.0010(10)
    C2 0.0488(13) 0.0429(12) 0.0476(13) 0.0017(9) -0.0048(9) -0.0027(10)
    C3 0.0475(12) 0.0526(13) 0.0583(14) 0.0050(10) -0.0116(10) 0.0000(11)
    C4 0.0658(15) 0.0504(14) 0.0483(14) -0.0026(12) -0.0108(11) 0.0014(11)
    C5 0.0630(15) 0.0636(16) 0.0523(14) 0.0035(12) 0.0046(11) 0.0049(12)
    C6 0.0482(12) 0.0610(16) 0.0646(15) 0.0054(11) -0.0008(11) 0.0083(12)
    C7 0.0624(15) 0.0685(17) 0.0697(16) 0.0067(12) 0.0087(12) 0.0054(13)
    C8 0.0911(19) 0.089(2) 0.0584(16) -0.0039(15) -0.0191(14) 0.0118(15)
    C9 0.0401(11) 0.0499(14) 0.0501(13) 0.0004(9) -0.0031(9) 0.0045(10)
    C10 0.0783(17) 0.0551(15) 0.0652(16) -0.0118(12) -0.0161(12) 0.0118(12)
    N1 0.0503(11) 0.0505(11) 0.0540(12) -0.0017(8) -0.0086(9) 0.0083(9)
_geom_special_details
;
All e.s.d.'s (except the e.s.d. in the dihedral angle between two l.s. planes)
are estimated using the full covariance matrix. The cell e.s.d.'s are taken
into account individually in the estimation of e.s.d.'s in distances, angles
and torsion angles; correlations between e.s.d.'s in cell parameters are only
used when they are defined by crystal symmetry. An approximate (isotropic)
treatment of cell e.s.d.'s is used for estimating e.s.d.'s involving l.s.
planes.
;
loop_
    _geom_bond_atom_site_label_1
    _geom_bond_atom_site_label_2
    _geom_bond_site_symmetry_2
    _geom_bond_distance
    _geom_bond_publ_flag
    C1 C6 . 1.378(3) ?
    C1 C2 . 1.397(3) ?
    C1 N1 . 1.421(3) ?
    C2 C3 . 1.385(3) ?
    C2 C7 . 1.497(3) ?
    C3 C4 . 1.384(3) ?
    C3 H3 . 0.9300 ?
    C4 C5 . 1.378(3) ?
    C4 C8 . 1.509(3) ?
    C5 C6 . 1.381(3) ?
    C5 H5 . 0.9300 ?
    C6 H6 . 0.9300 ?
    C7 H7A . 0.9600 ?
    C7 H7B . 0.9600 ?
    C7 H7C . 0.9600 ?
    C8 H8A . 0.9600 ?
    C8 H8B . 0.9600 ?
    C8 H8C . 0.9600 ?
    C9 N1 . 1.269(3) ?
    C9 C9 5_676 1.494(4) ?
    C9 C10 . 1.497(3) ?
    C10 H10A . 0.9600 ?
    C10 H10B . 0.9600 ?
    C10 H10C . 0.9600 ?
loop_
    _geom_angle_atom_site_label_1
    _geom_angle_atom_site_label_2
    _geom_angle_atom_site_label_3
    _geom_angle_site_symmetry_1
    _geom_angle_site_symmetry_3
    _geom_angle
    _geom_angle_publ_flag
    C6 C1 C2 . . 119.7(2) ?
    C6 C1 N1 . . 120.67(19) ?
    C2 C1 N1 . . 119.5(2) ?
    C3 C2 C1 . . 117.8(2) ?
    C3 C2 C7 . . 121.0(2) ?
    C1 C2 C7 . . 121.2(2) ?
    C4 C3 C2 . . 123.1(2) ?
    C4 C3 H3 . . 118.4 ?
    C2 C3 H3 . . 118.4 ?
    C5 C4 C3 . . 117.6(2) ?
    C5 C4 C8 . . 121.2(2) ?
    C3 C4 C8 . . 121.2(2) ?
    C4 C5 C6 . . 120.7(2) ?
    C4 C5 H5 . . 119.6 ?
    C6 C5 H5 . . 119.6 ?
    C1 C6 C5 . . 121.0(2) ?
    C1 C6 H6 . . 119.5 ?
    C5 C6 H6 . . 119.5 ?
    C2 C7 H7A . . 109.5 ?
    C2 C7 H7B . . 109.5 ?
    H7A C7 H7B . . 109.5 ?
    C2 C7 H7C . . 109.5 ?
    H7A C7 H7C . . 109.5 ?
    H7B C7 H7C . . 109.5 ?
    C4 C8 H8A . . 109.5 ?
    C4 C8 H8B . . 109.5 ?
    H8A C8 H8B . . 109.5 ?
    C4 C8 H8C . . 109.5 ?
    H8A C8 H8C . . 109.5 ?
    H8B C8 H8C . . 109.5 ?
    N1 C9 C9 . 5_676 116.8(2) ?
    N1 C9 C10 . . 125.18(19) ?
    C9 C9 C10 5_676 . 118.0(2) ?
    C9 C10 H10A . . 109.5 ?
    C9 C10 H10B . . 109.5 ?
    H10A C10 H10B . . 109.5 ?
    C9 C10 H10C . . 109.5 ?
    H10A C10 H10C . . 109.5 ?
    H10B C10 H10C . . 109.5 ?
    C9 N1 C1 . . 120.87(19) ?
loop_
    _geom_torsion_atom_site_label_1
    _geom_torsion_atom_site_label_2
    _geom_torsion_atom_site_label_3
    _geom_torsion_atom_site_label_4
    _geom_torsion_site_symmetry_1
    _geom_torsion_site_symmetry_2
    _geom_torsion_site_symmetry_3
    _geom_torsion_site_symmetry_4
    _geom_torsion
    _geom_torsion_publ_flag
    C6 C1 C2 C3 . . . . 1.9(3) ?
    N1 C1 C2 C3 . . . . 178.55(19) ?
    C6 C1 C2 C7 . . . . -178.0(2) ?
    N1 C1 C2 C7 . . . . -1.4(3) ?
    C1 C2 C3 C4 . . . . -1.5(3) ?
    C7 C2 C3 C4 . . . . 178.4(2) ?
    C2 C3 C4 C5 . . . . 0.0(3) ?
    C2 C3 C4 C8 . . . . 179.0(2) ?
    C3 C4 C5 C6 . . . . 1.1(4) ?
    C8 C4 C5 C6 . . . . -177.9(2) ?
    C2 C1 C6 C5 . . . . -0.9(4) ?
    N1 C1 C6 C5 . . . . -177.5(2) ?
    C4 C5 C6 C1 . . . . -0.7(4) ?
    C9 C9 N1 C1 5_676 . . . 178.3(2) ?
    C10 C9 N1 C1 . . . . -2.4(3) ?
    C6 C1 N1 C9 . . . . -78.8(3) ?
    C2 C1 N1 C9 . . . . 104.6(2) ?
data_global
_journal_date_recd_electronic     2011-11-15
_journal_date_accepted     2011-12-10
_journal_name_full     'Acta Crystallographica, Section E'
_journal_year     2012
_journal_volume     68
_journal_issue      1
_journal_page_first     o164
_journal_page_last     o164
_journal_paper_category     QO
_journal_paper_doi     10.1107/S1600536811053244
_journal_coeditor_code     CV5204
_publ_contact_author_name     'Jianchao Yuan'
_publ_contact_author_address
;
Key Laboratory of Eco-Environment-Related Polymer Materials of Ministry of
 Education, Key Laboratory of Polymer Materials of Gansu Province, College of
 Chemistry & Chemical Engineering, Northwest Normal University, Lanzhou 730070,
 China
;
_publ_contact_author_email     'jianchaoyuan@nwnu.edu.cn'
_publ_contact_author_fax     '+86 931 7971261'
_publ_contact_author_phone     '+86 931 797 1539'
_publ_section_title
;\
(<i>Z</i>)-<i>N</i>-[(<i>Z</i>)-3-(2,4-Dimethylphenylimino)butan-2-ylidene]-2,\
4-dimethylaniline
;
loop_
    _publ_author_name
    _publ_author_footnote
    _publ_author_address
    'Yuan, Jianchao' .
;
Key Laboratory of Eco-Environment-Related Polymer Materials of the Ministry of
Education
Key Laboratory of Polymer Materials of Gansu Province
College of Chemistry & Chemical Engineering
Northwest Normal University
Lanzhou 730070
People's Republic of China
;
    'Miao, Chengping' .
;
Key Laboratory of Eco-Environment-Related Polymer Materials of the Ministry of
Education
Key Laboratory of Polymer Materials of Gansu Province
College of Chemistry & Chemical Engineering
Northwest Normal University
Lanzhou 730070
People's Republic of China
;
    'Xu, Weibing' .
;
Key Laboratory of Eco-Environment-Related Polymer Materials of the Ministry of
Education
Key Laboratory of Polymer Materials of Gansu Province
College of Chemistry & Chemical Engineering
Northwest Normal University
Lanzhou 730070
People's Republic of China
;
    'Yuan, Bingnian' .
;
Key Laboratory of Eco-Environment-Related Polymer Materials of the Ministry of
Education
Key Laboratory of Polymer Materials of Gansu Province
College of Chemistry & Chemical Engineering
Northwest Normal University
Lanzhou 730070
People's Republic of China
;
