# Supplementary material for: (Z)-N-[(Z)-3-(2,4-Dimethyl­phenyl­imino)­butan-2-yl­idene]-2,4-dimethyl­aniline
Source: Acta Crystallogr Sect E Struct Rep Online. 2011 Dec 17;68(Pt 1):o164. doi: 10.1107/S1600536811053244 (PMC3254505; doi:10.1107/S1600536811053244)
Supplement: Supplementary file 2 [file e-68-0o164-Isup2.hkl]

# 
# h,k,l, Fc-squared, Fo-squared, sigma(Fo-squared) and status flag 
# 
data_I
_shelx_title ' Pbca in Pbca' 
_shelx_refln_list_code          4 
_shelx_F_calc_maximum      163.20 
_exptl_crystal_F_000       632.00 
_reflns_d_resolution_high  0.8255 
 
loop_ 
 _symmetry_equiv_pos_as_xyz 
 'x, y, z' 
 '-x+1/2, -y, z+1/2' 
 '-x, y+1/2, -z+1/2' 
 'x+1/2, -y+1/2, -z' 
 '-x, -y, -z' 
 'x-1/2, y, -z-1/2' 
 'x, -y-1/2, z-1/2' 
 '-x-1/2, y-1/2, z' 
 
_cell_length_a    13.4998 
_cell_length_b     7.5705 
_cell_length_c    16.7376 
_cell_angle_alpha  90.000 
_cell_angle_beta   90.000 
_cell_angle_gamma  90.000 
 
_shelx_F_squared_multiplier     1.000 
 
loop_ 
 _refln_index_h 
 _refln_index_k 
 _refln_index_l 
 _refln_F_squared_calc 
 _refln_F_squared_meas 
 _refln_F_squared_sigma 
 _refln_observed_status 
   2   0   0      248.86      259.17      6.08 o 
   4   0   0    15289.38    15406.23    157.25 o 
   6   0   0      115.23      140.47      4.35 o 
   8   0   0      454.68      541.78     10.07 o 
  10   0   0      196.20      175.39     10.95 o 
  12   0   0        6.65       11.17      6.05 o 
  14   0   0       22.04       19.55      7.45 o 
  16   0   0       11.22       22.35      9.31 o 
   2   1   0     7412.33     6872.65    140.35 o 
   4   1   0     2739.95     2811.30     22.05 o 
   6   1   0     1292.01     1053.06     11.55 o 
   8   1   0       36.77       39.76      6.54 o 
  10   1   0        1.12        4.11      2.95 o 
  12   1   0        0.07       -3.49      3.02 o 
  14   1   0        1.10       -5.27      3.51 o 
  16   1   0        1.37        3.61      5.27 o 
   0   2   0     3327.77     3322.88     43.62 o 
   2   2   0     3652.28     3435.35     41.30 o 
   4   2   0       38.01       34.71      4.54 o 
   6   2   0     1983.44     1918.16     21.73 o 
   8   2   0       75.75       46.39      5.09 o 
  10   2   0        2.75        6.17      3.13 o 
  12   2   0       15.51       12.19      4.19 o 
  14   2   0        5.26        3.35      4.69 o 
   2   3   0      719.74      712.39     16.59 o 
   4   3   0      743.31      835.22     13.61 o 
   6   3   0      203.58      286.98      8.29 o 
   8   3   0      173.30      187.26      7.39 o 
  10   3   0      123.08      145.50      7.55 o 
  12   3   0      298.95      326.83     17.47 o 
  14   3   0        7.81        4.62      4.52 o 
   0   4   0      344.41      459.28     13.76 o 
   2   4   0     1896.72     1824.50     27.11 o 
   4   4   0       47.49       49.10      6.17 o 
   6   4   0       93.10      102.36      5.59 o 
   8   4   0       50.85       44.66      4.67 o 
  10   4   0      130.35      138.81      7.62 o 
  12   4   0        0.73        3.53      4.19 o 
  14   4   0        4.56        7.80      5.02 o 
   2   5   0       17.10       18.30      3.21 o 
   4   5   0        1.85        1.51      2.47 o 
   6   5   0        7.54        6.64      2.88 o 
   8   5   0       45.05       46.14      5.82 o 
  10   5   0       66.31       65.44      7.10 o 
  12   5   0      421.51      498.57     15.75 o 
   0   6   0      171.36      167.69     10.25 o 
   2   6   0       26.52       27.62      5.35 o 
   4   6   0      233.07      216.69      8.88 o 
   6   6   0       11.00       16.77      4.11 o 
   8   6   0        7.84        8.85      4.11 o 
  10   6   0       66.89       79.55      7.82 o 
  12   6   0       19.80       26.08      6.16 o 
   2   7   0        7.24       11.76      3.62 o 
   4   7   0        0.30        2.91      3.29 o 
   6   7   0       23.91       21.55      4.77 o 
   8   7   0       79.12       98.37     14.67 o 
  10   7   0       76.85       78.92     12.11 o 
   0   8   0       68.20       51.22      8.61 o 
   2   8   0        4.12       10.32      4.08 o 
   4   8   0        3.33       -1.46      3.04 o 
   6   8   0        3.05       -0.99      3.77 o 
   2   9   0        1.68        0.36      3.77 o 
   1   1   1     7703.65     7685.82     45.16 o 
   2   1   1    12815.87    12805.32     96.59 o 
   3   1   1     1984.57     1893.21     12.32 o 
   4   1   1     2240.80     2188.84     13.03 o 
   5   1   1       86.12       60.54      1.51 o 
   6   1   1     1388.33     1389.11      9.61 o 
   7   1   1        0.98        2.41      0.80 o 
   8   1   1       18.59       28.99      2.10 o 
   9   1   1        0.15       -0.09      1.57 o 
  10   1   1       21.15       17.69      2.53 o 
  11   1   1      104.90      127.59      5.15 o 
  12   1   1       12.20        9.38      2.85 o 
  13   1   1        6.98        0.67      2.80 o 
  14   1   1        0.07       -3.94      2.63 o 
  15   1   1       15.23       13.77      5.22 o 
  16   1   1        0.00       -1.80      3.32 o 
   0   2   1    26634.72    28021.80    223.72 o 
   1   2   1      671.36      518.23      6.56 o 
   2   2   1     1274.24     1337.53     10.97 o 
   3   2   1     1466.68     1429.11     11.97 o 
   4   2   1      884.04      855.28     15.94 o 
   5   2   1       11.16       10.75      1.47 o 
   6   2   1       35.09       32.57      1.67 o 
   7   2   1       44.39       32.68      1.94 o 
   8   2   1       82.01       88.89      3.06 o 
   9   2   1       53.42       42.08      3.13 o 
  10   2   1        0.30       -0.10      1.88 o 
  11   2   1      155.75      182.27      8.91 o 
  12   2   1        0.75       -0.11      2.40 o 
  13   2   1       13.10        8.56      4.42 o 
  14   2   1        0.54       -2.66      3.59 o 
  15   2   1        2.84        1.39      3.37 o 
   1   3   1     2374.33     2371.02     18.02 o 
   2   3   1        5.09       10.65      1.63 o 
   3   3   1      114.02      125.31      3.35 o 
   4   3   1     1582.00     1633.97     14.78 o 
   5   3   1       27.23       35.86      2.39 o 
   6   3   1       81.09       72.04      3.13 o 
   7   3   1        7.06        7.42      1.78 o 
   8   3   1        9.85        4.97      1.55 o 
   9   3   1       21.54       24.46      2.83 o 
  10   3   1        0.57        1.81      2.09 o 
  11   3   1       38.52       39.05      3.72 o 
  12   3   1      134.80      139.64     17.69 o 
  13   3   1        2.75        8.72      3.14 o 
  14   3   1       22.14       14.52      3.66 o 
  15   3   1        0.53       -0.44      3.26 o 
   0   4   1      309.88      253.32      7.46 o 
   1   4   1      456.56      492.73      7.28 o 
   2   4   1      200.39      213.31      4.83 o 
   3   4   1      210.49      180.19      5.33 o 
   4   4   1       90.57       77.89      3.50 o 
   5   4   1        8.83        5.51      1.70 o 
   6   4   1       24.85       27.85      3.80 o 
   7   4   1       34.97       34.92      2.91 o 
   8   4   1        5.31        0.97      1.79 o 
   9   4   1      103.64       99.28      5.28 o 
  10   4   1       79.17       85.44      4.81 o 
  11   4   1      210.23      212.71      7.82 o 
  12   4   1       75.61       92.81      5.61 o 
  13   4   1       64.60       53.74      4.84 o 
  14   4   1       17.46       14.32      3.91 o 
   1   5   1      112.07       91.19      4.44 o 
   2   5   1        0.24       -1.40      1.35 o 
   3   5   1       92.09      100.76      3.98 o 
   4   5   1        4.32        1.99      1.95 o 
   5   5   1       41.06       47.86      4.94 o 
   6   5   1      102.79      112.03      4.43 o 
   7   5   1        1.56       -1.73      1.82 o 
   8   5   1        3.60        1.93      2.13 o 
   9   5   1        4.70        4.18      2.49 o 
  10   5   1        1.18        0.07      2.45 o 
  11   5   1        0.16        3.64      2.84 o 
  12   5   1        0.05        5.62      3.07 o 
  13   5   1        7.80        6.91      3.65 o 
   0   6   1       23.02       40.50      8.50 o 
   1   6   1        7.88        8.63      2.08 o 
   2   6   1       21.66       15.03      2.49 o 
   3   6   1        8.42        5.56      2.14 o 
   4   6   1        0.17       -1.56      1.77 o 
   5   6   1        0.01       -2.69      1.79 o 
   6   6   1       51.09       60.08      4.92 o 
   7   6   1        5.96        5.47      3.46 o 
   8   6   1       35.98       41.82      4.75 o 
   9   6   1       18.55       16.44      3.31 o 
  10   6   1       22.00       29.17      3.97 o 
  11   6   1       46.19       51.70      4.87 o 
  12   6   1       13.13       15.16      4.34 o 
   1   7   1       67.89       50.62      3.86 o 
   2   7   1        0.64        0.77      2.00 o 
   3   7   1       19.33       12.60      2.63 o 
   4   7   1        1.56        0.00      2.16 o 
   5   7   1       19.73       13.71      3.01 o 
   6   7   1        2.16        0.96      2.44 o 
   7   7   1        4.85        4.37      2.67 o 
   8   7   1        9.88       12.20      3.23 o 
   9   7   1        1.28        4.10      4.24 o 
  10   7   1        3.27       -0.40      7.80 o 
   0   8   1       38.62       35.28      5.43 o 
   1   8   1        3.47        2.65      2.48 o 
   2   8   1        1.16        1.95      2.41 o 
   3   8   1        8.38        4.24      2.67 o 
   4   8   1        0.67       -1.92      2.36 o 
   5   8   1        1.41       -1.81      2.48 o 
   6   8   1        0.74       -2.76      3.03 o 
   7   8   1        0.29        2.23      3.43 o 
   1   9   1       11.51       13.41      3.39 o 
   2   9   1       15.53       15.66      3.52 o 
   3   9   1        8.71        8.73      4.86 o 
   0   0   2     4234.72     4222.21     50.33 o 
   1   0   2     2322.45     2287.28     20.77 o 
   2   0   2     5468.64     5280.48     45.03 o 
   3   0   2      343.83      370.07      5.85 o 
   4   0   2     1048.67     1014.85     10.50 o 
   5   0   2     2514.98     2413.73     20.75 o 
   6   0   2      759.04      621.47      8.77 o 
   7   0   2      497.46      632.55      9.44 o 
   8   0   2      742.65      838.50     12.52 o 
   9   0   2       27.30       38.11      4.26 o 
  10   0   2      149.69      144.07      7.21 o 
  11   0   2       50.74       40.04      5.02 o 
  12   0   2       73.13       80.09      9.78 o 
  13   0   2        0.23        1.16      3.79 o 
  14   0   2       44.74       26.51      5.47 o 
  15   0   2        0.90        0.61      7.10 o 
  16   0   2       27.09       28.14      6.65 o 
   1   1   2       24.38       25.72      1.04 o 
   2   1   2     3643.30     3614.10     20.45 o 
   3   1   2     3551.00     3448.01     20.23 o 
   4   1   2       21.54       20.49      1.51 o 
   5   1   2       13.00       16.63      1.54 o 
   6   1   2      662.57      814.69      7.39 o 
   7   1   2      365.98      346.42      4.85 o 
   8   1   2       10.40        9.62      1.37 o 
   9   1   2      188.05      197.74      4.13 o 
  10   1   2        0.68        3.00      1.39 o 
  11   1   2        7.53        4.31      2.36 o 
  12   1   2       45.65       47.41      4.13 o 
  13   1   2       19.66       15.58      3.30 o 
  14   1   2       25.31       23.24      3.92 o 
  15   1   2        0.11        2.69      3.18 o 
  16   1   2        6.92        8.51      6.18 o 
   0   2   2      277.82      309.99      5.81 o 
   1   2   2    12469.63    12662.79     84.92 o 
   2   2   2     2097.23     1986.54     14.79 o 
   3   2   2      195.42      226.52      3.90 o 
   4   2   2       14.05       10.75      1.27 o 
   5   2   2     1025.56      962.87     10.21 o 
   6   2   2       49.59       31.90      2.24 o 
   7   2   2       67.65       81.88      2.84 o 
   8   2   2        0.38        0.31      1.24 o 
   9   2   2      134.31      114.40      3.71 o 
  10   2   2       25.62       13.42      2.55 o 
  11   2   2       69.90       55.60      6.38 o 
  12   2   2       47.02       49.85      4.18 o 
  13   2   2        4.30        5.61      3.66 o 
  14   2   2       29.39       23.35      6.37 o 
  15   2   2       10.84       15.85      4.00 o 
   1   3   2      119.41      115.37      3.06 o 
   2   3   2     1110.83     1126.84     12.39 o 
   3   3   2     1254.96     1242.75     11.84 o 
   4   3   2       69.34       52.83      2.59 o 
   5   3   2      415.03      378.18      6.41 o 
   6   3   2      315.23      311.64      6.05 o 
   7   3   2        4.69        7.01      1.75 o 
   8   3   2      206.39      231.93      5.02 o 
   9   3   2       67.60       64.73      3.90 o 
  10   3   2       44.47       42.48      4.17 o 
  11   3   2       51.76       50.70      4.29 o 
  12   3   2       64.74       76.26      5.85 o 
  13   3   2      185.62      202.21     10.66 o 
  14   3   2       26.15       32.06      5.07 o 
  15   3   2        0.13        0.14      3.26 o 
   0   4   2     2252.38     2336.62     27.15 o 
   1   4   2       26.18       12.34      1.86 o 
   2   4   2       36.29       25.64      2.23 o 
   3   4   2     1311.57     1223.15     14.77 o 
   4   4   2      334.82      385.42      8.16 o 
   5   4   2       29.89       26.10      2.42 o 
   6   4   2        3.53        5.93      3.26 o 
   7   4   2       44.93       50.79      3.35 o 
   8   4   2        0.87       -0.39      2.45 o 
   9   4   2        0.80       -1.47      1.77 o 
  10   4   2        3.21        3.03      3.09 o 
  11   4   2       56.87       65.88      4.60 o 
  12   4   2       31.90       32.67      3.96 o 
  13   4   2        4.96        1.90      3.00 o 
  14   4   2       34.02       36.72      5.46 o 
   1   5   2      245.24      240.72      5.62 o 
   2   5   2        8.94        9.11      1.92 o 
   3   5   2       24.25       36.39      2.85 o 
   4   5   2      257.20      256.72      7.07 o 
   5   5   2        4.96        5.52      2.68 o 
   6   5   2        0.58        1.30      2.10 o 
   7   5   2      299.37      302.59     12.00 o 
   8   5   2        0.43        0.90      2.13 o 
   9   5   2       10.81       10.17      2.76 o 
  10   5   2        4.95        0.66      2.52 o 
  11   5   2       60.90       70.04      7.80 o 
  12   5   2        7.82        9.99      3.99 o 
  13   5   2       23.38       15.95      5.02 o 
   0   6   2      267.21      245.47      8.89 o 
   1   6   2       87.33       63.85      3.78 o 
   2   6   2       10.46        8.26      2.16 o 
   3   6   2       76.38       76.85      4.16 o 
   4   6   2       54.89       51.93      3.77 o 
   5   6   2        4.36        4.25      2.39 o 
   6   6   2       12.18       11.26      3.17 o 
   7   6   2       22.64       21.15      4.69 o 
   8   6   2       51.72       48.88      6.97 o 
   9   6   2        0.02        1.99      3.13 o 
  10   6   2        1.55       -0.97      3.17 o 
  11   6   2        0.09       -2.36      3.11 o 
  12   6   2       18.15       16.12      4.69 o 
   1   7   2        1.85        1.46      1.99 o 
   2   7   2       32.80       29.69      3.26 o 
   3   7   2        4.82        1.43      2.28 o 
   4   7   2        3.12        6.81      2.59 o 
   5   7   2       28.78       25.98      3.35 o 
   6   7   2        0.80        1.32      2.88 o 
   7   7   2        0.55        1.36      2.94 o 
   8   7   2        2.00        1.51      3.61 o 
   9   7   2       27.62       29.00      8.61 o 
  10   7   2        2.65        5.47      4.93 o 
   0   8   2        0.34       -4.34      3.02 o 
   1   8   2       49.68       47.54      4.16 o 
   2   8   2        1.49        1.00      2.57 o 
   3   8   2        0.19        0.42      2.43 o 
   4   8   2        0.17       -0.81      3.18 o 
   5   8   2       50.34       64.57     10.45 o 
   6   8   2       29.47       37.64      5.25 o 
   7   8   2        1.87        0.22      3.46 o 
   1   9   2        2.53        0.28      3.11 o 
   2   9   2        3.08        1.77      3.30 o 
   1   1   3        0.07        0.48      0.41 o 
   2   1   3       86.18       81.29      2.04 o 
   3   1   3      808.52      821.12      6.86 o 
   4   1   3     1408.00     1484.71     11.61 o 
   5   1   3      230.64      220.57      3.41 o 
   6   1   3      359.88      440.33      5.31 o 
   7   1   3      298.21      379.70      6.08 o 
   8   1   3       12.62       17.80      1.64 o 
   9   1   3       73.36       70.52      3.56 o 
  10   1   3      220.95      237.27      4.87 o 
  11   1   3        2.00        1.04      1.84 o 
  12   1   3       46.26       50.26      3.68 o 
  13   1   3      153.50      144.77     17.80 o 
  14   1   3        9.48        7.16      3.20 o 
  15   1   3        3.14        9.18      3.61 o 
  16   1   3       61.26       66.15      7.40 o 
   0   2   3     3399.36     3254.61     30.30 o 
   1   2   3      284.04      290.10      4.41 o 
   2   2   3      108.31      110.62      2.72 o 
   3   2   3      942.53      932.65      8.02 o 
   4   2   3       34.10       31.61      1.91 o 
   5   2   3       12.23       15.26      1.47 o 
   6   2   3      296.37      313.04      4.63 o 
   7   2   3       99.40      119.30      3.10 o 
   8   2   3      380.89      430.67      6.05 o 
   9   2   3       33.62       43.08      4.70 o 
  10   2   3      112.76      113.37      4.74 o 
  11   2   3      182.13      193.41      7.17 o 
  12   2   3        1.13       -0.15      3.53 o 
  13   2   3        9.40        8.21      3.06 o 
  14   2   3        4.04       -0.50      3.00 o 
  15   2   3        6.67        3.69      3.50 o 
   1   3   3      998.26      871.11     11.38 o 
   2   3   3     1068.53     1023.95     11.50 o 
   3   3   3      345.51      339.14      6.72 o 
   4   3   3      118.04      125.46      5.87 o 
   5   3   3      226.21      217.71      6.22 o 
   6   3   3       83.90      116.60      4.74 o 
   7   3   3       15.42        8.05      1.81 o 
   8   3   3        9.15       16.71      2.01 o 
   9   3   3       76.23       66.58      3.39 o 
  10   3   3       14.89       13.34      2.76 o 
  11   3   3       19.47       17.82      4.07 o 
  12   3   3       29.00       27.91      5.48 o 
  13   3   3        2.36       -1.43      2.72 o 
  14   3   3       36.71       23.28      8.67 o 
  15   3   3       11.85       18.20      4.69 o 
   0   4   3       40.49       28.74      3.24 o 
   1   4   3      796.72      923.85     10.40 o 
   2   4   3     1791.99     1525.50     14.54 o 
   3   4   3        3.06       10.80      3.76 o 
   4   4   3      182.87      150.10      5.24 o 
   5   4   3      128.19      118.34      4.00 o 
   6   4   3       33.48       38.20      2.88 o 
   7   4   3        1.59        5.39      2.32 o 
   8   4   3      325.52      301.68      7.05 o 
   9   4   3      111.46      109.70      6.08 o 
  10   4   3       27.48       30.55      3.46 o 
  11   4   3        5.53        6.01      2.84 o 
  12   4   3        9.19        8.88      3.75 o 
  13   4   3        0.89       -3.86      3.16 o 
  14   4   3        0.07        2.29      3.71 o 
   1   5   3       15.06       19.59      2.59 o 
   2   5   3       24.47       22.22      2.41 o 
   3   5   3      111.33      134.56      4.49 o 
   4   5   3       35.55       37.65      3.61 o 
   5   5   3      344.41      363.16      7.47 o 
   6   5   3        6.34        9.84      2.64 o 
   7   5   3       11.02       11.90      3.06 o 
   8   5   3       38.87       40.71      3.59 o 
   9   5   3        1.37        2.77      2.32 o 
  10   5   3        4.92        2.95      3.12 o 
  11   5   3        0.95       -1.95      3.13 o 
  12   5   3        7.42        8.05      5.18 o 
  13   5   3        8.42        5.44      4.19 o 
   0   6   3       13.56       21.30      4.19 o 
   1   6   3       53.63       52.26      3.62 o 
   2   6   3       53.44       67.38      3.99 o 
   3   6   3      127.30      115.38      4.78 o 
   4   6   3       70.90       79.85      5.38 o 
   5   6   3       20.39       12.12      2.64 o 
   6   6   3        7.19        4.20      2.55 o 
   7   6   3       33.22       52.39     14.32 o 
   8   6   3      109.51       99.17      6.40 o 
   9   6   3       19.69       21.84      5.09 o 
  10   6   3       23.54       23.13      4.54 o 
  11   6   3        0.01        0.20      3.45 o 
  12   6   3        4.41       -0.21      3.76 o 
   1   7   3        0.48        1.24      2.10 o 
   2   7   3        5.84        6.65      2.44 o 
   3   7   3       50.32       42.70      3.74 o 
   4   7   3        0.93        2.88      2.80 o 
   5   7   3        6.75       11.84      3.38 o 
   6   7   3        0.01        2.25      3.13 o 
   7   7   3       14.16       20.08      4.24 o 
   8   7   3        5.51        1.42      3.74 o 
   9   7   3       11.47       11.19      4.93 o 
  10   7   3        4.32        1.36      4.24 o 
   0   8   3      101.80      102.84      7.99 o 
   1   8   3        5.92        2.83      3.00 o 
   2   8   3        1.51        5.90      3.36 o 
   3   8   3       43.74       38.07      4.83 o 
   4   8   3       13.20       16.41      4.02 o 
   5   8   3        6.03        6.57      3.57 o 
   6   8   3        8.11       10.49      3.93 o 
   7   8   3       72.15       66.67     12.37 o 
   1   9   3        1.05        1.83      4.36 o 
   2   9   3        0.37       -1.74      5.70 o 
   0   0   4      453.91      429.75      6.01 o 
   1   0   4      256.19      294.43      6.53 o 
   2   0   4     6606.20     6556.40     45.49 o 
   3   0   4      829.82      872.85     17.45 o 
   4   0   4     1728.99     1707.16     15.81 o 
   5   0   4      351.12      417.20      9.67 o 
   6   0   4      523.55      471.94      7.88 o 
   7   0   4       70.83       55.63      3.30 o 
   8   0   4      381.09      344.96      7.55 o 
   9   0   4        5.35        3.51      2.64 o 
  10   0   4      195.81      188.05     10.52 o 
  11   0   4      736.41      767.13     13.25 o 
  12   0   4       10.34        2.91      3.51 o 
  13   0   4        1.28       -1.57      4.42 o 
  14   0   4        8.40        8.36      5.59 o 
  15   0   4       29.29       22.88      6.17 o 
  16   0   4        6.35        5.34      5.47 o 
   1   1   4     2554.37     2372.68     14.31 o 
   2   1   4        8.59        6.49      0.91 o 
   3   1   4     1073.80     1128.02      8.62 o 
   4   1   4      539.58      586.12      5.53 o 
   5   1   4       67.85       75.59      2.15 o 
   6   1   4       14.65       24.68      1.62 o 
   7   1   4      626.95      638.10      7.04 o 
   8   1   4        0.35        0.27      1.07 o 
   9   1   4       43.34       47.92      2.53 o 
  10   1   4       23.68       26.12      2.31 o 
  11   1   4       57.32       56.18      3.17 o 
  12   1   4      116.52      131.49      4.91 o 
  13   1   4       39.60       37.29      4.10 o 
  14   1   4       45.31       46.91      6.32 o 
  15   1   4        0.01        3.54      3.40 o 
   0   2   4      277.96      317.78      4.79 o 
   1   2   4        4.95        4.76      0.72 o 
   2   2   4      198.19      198.36      3.02 o 
   3   2   4       24.90       21.01      1.76 o 
   4   2   4      168.03      223.77      3.75 o 
   5   2   4     1181.08     1220.01     11.75 o 
   6   2   4      662.63      655.15      7.00 o 
   7   2   4       18.41       20.95      1.71 o 
   8   2   4       13.23       11.81      1.62 o 
   9   2   4       47.05       68.13      3.10 o 
  10   2   4       13.24       10.75      1.98 o 
  11   2   4        9.33        8.16      2.65 o 
  12   2   4       35.57       44.01      4.15 o 
  13   2   4        0.21        3.49      2.86 o 
  14   2   4       13.42       13.09      8.60 o 
  15   2   4       34.06       27.08      4.90 o 
   1   3   4      938.65      921.24      9.23 o 
   2   3   4      456.92      417.38      5.85 o 
   3   3   4       29.22       29.36      2.41 o 
   4   3   4       91.86       98.09      4.25 o 
   5   3   4      179.41      204.15      4.65 o 
   6   3   4      979.45     1021.40     15.90 o 
   7   3   4      133.86      157.69      4.65 o 
   8   3   4        7.29        8.70      1.84 o 
   9   3   4       44.32       40.66      3.46 o 
  10   3   4       56.62       44.00      4.84 o 
  11   3   4        1.26        1.09      2.29 o 
  12   3   4       30.83       24.84      4.29 o 
  13   3   4        8.75       10.16      3.83 o 
  14   3   4       17.81       13.40      4.18 o 
  15   3   4        0.56        1.66      3.94 o 
   0   4   4      406.47      398.24      9.12 o 
   1   4   4       52.65       52.63      4.10 o 
   2   4   4      439.70      446.46      6.96 o 
   3   4   4      330.30      352.07      7.02 o 
   4   4   4       23.65       29.42      2.42 o 
   5   4   4        0.38        3.59      2.06 o 
   6   4   4      343.75      306.23      6.52 o 
   7   4   4        0.01        3.51      2.42 o 
   8   4   4       25.34       31.68      3.05 o 
   9   4   4        0.04        0.16      2.15 o 
  10   4   4        1.07       -3.22      2.46 o 
  11   4   4        5.12        4.87      2.99 o 
  12   4   4        1.10        1.19      3.27 o 
  13   4   4       11.09        8.51      4.03 o 
  14   4   4        2.24       -3.90      3.57 o 
   1   5   4      193.02      179.67      4.93 o 
   2   5   4       31.10       30.76      3.02 o 
   3   5   4      446.73      470.34      8.09 o 
   4   5   4      359.94      355.09      8.17 o 
   5   5   4      162.38      173.15      5.35 o 
   6   5   4       18.46       23.77      3.57 o 
   7   5   4      396.29      389.78     10.07 o 
   8   5   4      189.19      191.60      9.04 o 
   9   5   4      127.87      130.97      6.81 o 
  10   5   4        0.64        3.97      3.68 o 
  11   5   4        2.89        1.73      3.34 o 
  12   5   4        0.23       -1.92      3.21 o 
  13   5   4        2.29        1.69      3.91 o 
   0   6   4      191.48      204.68      8.29 o 
   1   6   4       58.81       72.61      4.11 o 
   2   6   4      443.43      445.09      8.59 o 
   3   6   4        6.27        9.02      2.40 o 
   4   6   4       60.63       62.86      5.27 o 
   5   6   4       68.94       75.75     13.19 o 
   6   6   4       13.36       15.25      5.35 o 
   7   6   4      171.06      152.90      9.90 o 
   8   6   4       13.14       11.84      3.49 o 
   9   6   4        3.98        2.39      3.26 o 
  10   6   4        0.11       -2.37      3.56 o 
  11   6   4       10.05        9.66      4.04 o 
   1   7   4      120.55      122.46      6.37 o 
   2   7   4       12.68       12.78      5.00 o 
   3   7   4       84.31       89.50      5.99 o 
   4   7   4        6.87        7.25      3.16 o 
   5   7   4      143.41      138.72      7.05 o 
   6   7   4      153.49      184.65      8.17 o 
   7   7   4       68.66       70.18     14.57 o 
   8   7   4        9.69        7.31      6.52 o 
   9   7   4        0.87       -1.16      3.91 o 
  10   7   4       11.16       11.39      6.63 o 
   0   8   4        6.45        2.09      5.12 o 
   1   8   4        3.36        0.12      3.70 o 
   2   8   4        4.71        5.70      4.03 o 
   3   8   4        1.12       -3.42      2.80 o 
   4   8   4        0.11        1.29      3.17 o 
   5   8   4        0.36        2.96      3.32 o 
   6   8   4       21.14       24.41      4.71 o 
   7   8   4        0.40       -2.15      3.43 o 
   1   1   5       43.47       49.52      1.45 o 
   2   1   5      110.26      102.41      2.11 o 
   3   1   5        7.96        6.47      0.77 o 
   4   1   5      730.13      744.37      8.71 o 
   5   1   5     2043.15     2058.45     13.73 o 
   6   1   5      648.89      644.93      6.83 o 
   7   1   5       26.04       37.63      2.04 o 
   8   1   5      351.37      376.96      5.70 o 
   9   1   5      722.36      743.28      8.64 o 
  10   1   5       78.60       74.80      3.82 o 
  11   1   5       60.31       58.11      3.96 o 
  12   1   5       56.79       55.17      3.80 o 
  13   1   5       62.35       59.85      4.09 o 
  14   1   5       39.17       29.05      4.83 o 
  15   1   5       67.08       78.03      7.25 o 
   0   2   5      315.93      234.57      4.07 o 
   1   2   5      290.28      268.48      3.27 o 
   2   2   5       10.93       11.41      1.34 o 
   3   2   5        2.60        8.47      0.97 o 
   4   2   5     1356.76     1324.58     10.74 o 
   5   2   5      173.99      203.91      3.93 o 
   6   2   5        6.39        3.11      1.07 o 
   7   2   5       11.04       10.51      1.68 o 
   8   2   5      211.31      181.02      4.09 o 
   9   2   5        1.02        2.11      1.58 o 
  10   2   5       74.81       67.42      5.55 o 
  11   2   5      137.82      143.76      4.90 o 
  12   2   5        1.74       -0.06      2.38 o 
  13   2   5        0.42       -3.81      3.03 o 
  14   2   5        0.12       -2.34      3.29 o 
  15   2   5        0.88       -4.51      3.46 o 
   1   3   5      571.73      625.79      7.24 o 
   2   3   5       12.48        7.07      1.30 o 
   3   3   5       42.72       56.11      2.43 o 
   4   3   5      176.62      179.35      7.07 o 
   5   3   5      117.75      119.95      3.25 o 
   6   3   5      113.27      133.40      3.71 o 
   7   3   5       71.35       59.44      3.26 o 
   8   3   5      531.31      530.00      7.90 o 
   9   3   5       14.18       13.53      2.28 o 
  10   3   5        2.57        2.85      2.32 o 
  11   3   5        2.73       -0.65      2.77 o 
  12   3   5       15.59       14.88      3.94 o 
  13   3   5        1.18        3.83      3.61 o 
  14   3   5        1.79        1.51      3.79 o 
   0   4   5      433.51      491.67     10.14 o 
   1   4   5      142.67      100.21      5.92 o 
   2   4   5      574.06      622.25      9.24 o 
   3   4   5      684.25      674.40     10.00 o 
   4   4   5       55.23       53.90      3.02 o 
   5   4   5        2.34        3.81      2.01 o 
   6   4   5      287.55      303.16      8.62 o 
   7   4   5      418.17      409.55     15.27 o 
   8   4   5       41.16       37.63      7.77 o 
   9   4   5        8.83        6.43      2.60 o 
  10   4   5       77.53       81.88      9.95 o 
  11   4   5        0.01       -1.20      2.96 o 
  12   4   5        2.41        0.44      3.74 o 
  13   4   5        4.94        5.64      3.99 o 
  14   4   5        5.23       -1.33      3.60 o 
   1   5   5        5.90        4.71      1.83 o 
   2   5   5        0.44        0.01      1.88 o 
   3   5   5      120.73      107.80      4.19 o 
   4   5   5       72.52       61.53      5.82 o 
   5   5   5      124.95      113.24      8.93 o 
   6   5   5       62.88       57.04      7.03 o 
   7   5   5        5.98        6.09      2.86 o 
   8   5   5        2.92        3.98      2.87 o 
   9   5   5        0.55       -3.23      2.48 o 
  10   5   5        0.27        0.89      2.93 o 
  11   5   5        0.00        0.07      3.16 o 
  12   5   5        1.32        1.09      3.51 o 
  13   5   5        0.82        1.11      3.99 o 
   0   6   5        0.02       -3.52      2.45 o 
   1   6   5       11.52       16.61      4.09 o 
   2   6   5      136.42      142.25      6.09 o 
   3   6   5      476.78      469.49     10.83 o 
   4   6   5      196.17      192.62      7.24 o 
   5   6   5      133.03      156.48      7.35 o 
   6   6   5      266.91      281.90     11.00 o 
   7   6   5       39.43       45.33      5.93 o 
   8   6   5        7.56        5.95      3.30 o 
   9   6   5        6.25       -0.24      3.25 o 
  10   6   5        1.40        0.98      3.16 o 
  11   6   5        3.98        1.84      3.53 o 
   1   7   5       16.17        9.85      4.77 o 
   2   7   5        5.59        8.07      3.19 o 
   3   7   5        9.78        9.25      4.13 o 
   4   7   5       42.11       35.99      4.48 o 
   5   7   5       41.78       42.58      7.35 o 
   6   7   5       30.89       41.05      5.11 o 
   7   7   5        0.67       -1.12      3.41 o 
   8   7   5       21.00       16.79      5.26 o 
   9   7   5        0.63        5.09      4.77 o 
   0   8   5        2.74        7.91      6.28 o 
   1   8   5        0.18       -0.12      3.95 o 
   2   8   5       35.06       25.26      6.52 o 
   3   8   5       42.19       45.65      6.75 o 
   4   8   5       73.54       76.31     15.37 o 
   5   8   5       67.98       73.89      6.44 o 
   6   8   5       11.28       15.73      4.24 o 
   0   0   6     2341.91     2472.15     24.13 o 
   1   0   6      106.51       64.96      1.86 o 
   2   0   6      103.38      108.62      2.98 o 
   3   0   6     1083.46     1131.97     14.59 o 
   4   0   6     2384.03     2709.52     51.27 o 
   5   0   6      198.26      330.58      6.34 o 
   6   0   6      803.01      897.40     15.19 o 
   7   0   6       74.29       84.00      3.82 o 
   8   0   6        6.67        1.53      1.87 o 
   9   0   6      176.79      166.57      9.62 o 
  10   0   6      449.09      462.27     10.13 o 
  11   0   6      289.99      314.21      8.75 o 
  12   0   6        0.71       -3.42      2.28 o 
  13   0   6        5.82        4.77      4.11 o 
  14   0   6       30.94       15.83      7.68 o 
  15   0   6        1.02       -1.40      5.82 o 
   1   1   6      589.31      523.47      5.18 o 
   2   1   6      465.18      473.89      5.06 o 
   3   1   6      482.19      602.96      5.63 o 
   4   1   6       42.78       23.07      2.14 o 
   5   1   6     1360.66     1468.44     10.95 o 
   6   1   6        2.00        4.16      1.13 o 
   7   1   6        3.53        3.95      1.23 o 
   8   1   6       12.26        9.84      1.61 o 
   9   1   6      400.29      389.06      6.33 o 
  10   1   6       46.04       42.03      2.85 o 
  11   1   6        5.00        2.59      1.85 o 
  12   1   6       13.89       10.86      2.48 o 
  13   1   6        1.94        2.45      2.82 o 
  14   1   6        1.26        2.52      3.62 o 
  15   1   6        0.02        2.66      3.87 o 
   0   2   6       15.41       24.21      1.56 o 
   1   2   6      399.44      417.88      5.63 o 
   2   2   6      294.95      357.27      4.63 o 
   3   2   6      822.48      735.14      7.19 o 
   4   2   6       61.34       65.37      2.19 o 
   5   2   6       20.44       15.32      1.48 o 
   6   2   6       45.34       55.47      2.56 o 
   7   2   6      511.14      449.58      6.13 o 
   8   2   6       67.59       75.93      3.04 o 
   9   2   6      330.21      342.99      5.96 o 
  10   2   6      345.53      332.26      6.96 o 
  11   2   6       18.19       17.92      2.70 o 
  12   2   6        5.20        8.54      2.88 o 
  13   2   6       89.43      102.47      9.34 o 
  14   2   6       14.30       19.09      4.59 o 
  15   2   6        9.51       10.60      6.33 o 
   1   3   6       37.17       32.12      1.72 o 
   2   3   6      991.44     1109.09     10.34 o 
   3   3   6       87.67       92.33      2.61 o 
   4   3   6       12.34       13.38      1.88 o 
   5   3   6       41.36       51.19      2.42 o 
   6   3   6      174.79      157.33      4.80 o 
   7   3   6       46.20       44.00      2.87 o 
   8   3   6      294.61      309.59      6.43 o 
   9   3   6        0.12       -0.82      1.84 o 
  10   3   6       27.67       29.69      3.38 o 
  11   3   6       55.28       54.70      5.05 o 
  12   3   6        0.22        2.61      3.18 o 
  13   3   6        3.41        0.83      3.59 o 
  14   3   6        5.90        4.47      3.85 o 
   0   4   6       78.40       75.51      4.22 o 
   1   4   6      153.63      161.50      4.05 o 
   2   4   6      106.14      105.37      3.45 o 
   3   4   6       37.13       39.21      3.91 o 
   4   4   6        2.13       -1.67      1.69 o 
   5   4   6        6.14        7.71      2.34 o 
   6   4   6       99.37      117.95      5.42 o 
   7   4   6       89.48       89.38     10.86 o 
   8   4   6      187.68      170.35      6.80 o 
   9   4   6       38.22       36.29      4.70 o 
  10   4   6        1.49       -2.30      2.66 o 
  11   4   6        7.93        3.37      3.20 o 
  12   4   6        4.71        3.69      5.64 o 
  13   4   6        4.88        8.87      4.03 o 
   1   5   6     1000.71      993.97     14.48 o 
   2   5   6      265.15      251.61      7.19 o 
   3   5   6      138.01      136.01      5.68 o 
   4   5   6       32.85       27.70      4.24 o 
   5   5   6      493.90      523.04     11.15 o 
   6   5   6       75.56       72.86      5.18 o 
   7   5   6       14.37       15.94      4.80 o 
   8   5   6      329.85      340.11      9.99 o 
   9   5   6        0.90        0.16      3.06 o 
  10   5   6       11.59       14.12      3.96 o 
  11   5   6        1.73       -0.38      3.26 o 
  12   5   6       13.48        8.55      4.21 o 
   0   6   6        8.56       15.60      5.59 o 
   1   6   6       17.87       10.20      4.03 o 
   2   6   6       49.02       46.05      4.35 o 
   3   6   6        0.80        2.37      2.57 o 
   4   6   6       38.29       36.69      4.24 o 
   5   6   6       73.80      101.96      6.16 o 
   6   6   6        0.47        2.71      3.52 o 
   7   6   6       43.50       44.99      7.22 o 
   8   6   6        9.68       12.44      3.65 o 
   9   6   6        2.33        7.46      3.95 o 
  10   6   6       12.01       12.81      4.21 o 
  11   6   6        1.20       -0.28      3.63 o 
   1   7   6       12.29        8.48      6.05 o 
   2   7   6       66.80       58.19      6.65 o 
   3   7   6       96.49       87.68     13.62 o 
   4   7   6       42.00       39.56      6.32 o 
   5   7   6        4.00        2.12      3.04 o 
   6   7   6       21.86       20.37      4.25 o 
   7   7   6       12.07       17.38      4.48 o 
   8   7   6        6.84        5.76      5.70 o 
   9   7   6        0.91        3.12      4.54 o 
   0   8   6        0.01       -5.59      4.89 o 
   1   8   6       11.46       15.31      5.35 o 
   2   8   6        7.74        5.22      4.64 o 
   3   8   6       36.00       47.27      6.89 o 
   4   8   6        0.42        2.74      5.47 o 
   5   8   6       19.31       12.87      5.50 o 
   6   8   6       14.30        9.56      6.40 o 
   1   1   7      144.34      152.30      2.76 o 
   2   1   7      865.06      936.87      8.11 o 
   3   1   7     1436.63     1529.75     10.77 o 
   4   1   7      480.99      564.39      5.07 o 
   5   1   7       42.12       42.01      2.34 o 
   6   1   7       60.06       48.31      2.55 o 
   7   1   7        6.37        6.44      1.42 o 
   8   1   7       30.42       33.35      2.29 o 
   9   1   7       93.28       97.26      7.20 o 
  10   1   7       36.28       38.80      3.48 o 
  11   1   7       75.83       62.68      3.85 o 
  12   1   7      135.16      124.47      5.35 o 
  13   1   7        0.12        1.02      2.55 o 
  14   1   7       29.15       27.37      6.09 o 
  15   1   7        0.01       -3.09      4.19 o 
   0   2   7     1025.22      967.12     10.09 o 
   1   2   7      374.41      459.14      5.96 o 
   2   2   7      877.11      993.48      8.84 o 
   3   2   7      633.37      716.38      7.31 o 
   4   2   7      236.39      250.81      3.30 o 
   5   2   7       14.17       10.05      1.60 o 
   6   2   7      272.51      327.68      5.90 o 
   7   2   7       32.84       31.94      2.84 o 
   8   2   7      186.77      175.92      4.81 o 
   9   2   7      307.58      281.05      6.28 o 
  10   2   7       52.98       58.84      4.65 o 
  11   2   7       23.11       21.24      2.86 o 
  12   2   7       13.64        9.99      2.91 o 
  13   2   7        4.37        4.77      3.73 o 
  14   2   7        0.97        1.80      2.87 o 
   1   3   7      351.11      376.79      4.78 o 
   2   3   7       34.05       23.74      2.36 o 
   3   3   7       13.99        7.82      1.62 o 
   4   3   7        2.77        2.22      1.49 o 
   5   3   7        6.81       12.69      2.22 o 
   6   3   7       22.28       21.24      2.50 o 
   7   3   7       29.39       33.80      2.76 o 
   8   3   7      190.44      183.05      5.22 o 
   9   3   7      321.91      310.98      6.83 o 
  10   3   7      255.48      263.08      6.58 o 
  11   3   7        0.12       -0.36      2.41 o 
  12   3   7       11.59        5.94      3.38 o 
  13   3   7        1.08        0.91      3.61 o 
  14   3   7       41.36       39.09      8.83 o 
   0   4   7      408.14      440.05     12.94 o 
   1   4   7       18.19       30.66      2.84 o 
   2   4   7       77.19       77.58      4.18 o 
   3   4   7       78.34       54.92      5.01 o 
   4   4   7       18.48       12.63      3.44 o 
   5   4   7       12.74        7.53      2.55 o 
   6   4   7       36.24       38.42      3.98 o 
   7   4   7      154.53      172.44      6.76 o 
   8   4   7       17.09       21.42      5.16 o 
   9   4   7      153.30      147.76      5.98 o 
  10   4   7      109.96       95.10      5.40 o 
  11   4   7        2.15        1.63      3.16 o 
  12   4   7        1.09       -0.87      3.30 o 
  13   4   7       10.86        9.00      4.29 o 
   1   5   7       66.95       66.96      5.76 o 
   2   5   7        7.57       10.47      2.70 o 
   3   5   7       41.26       35.93      3.80 o 
   4   5   7        6.34        3.30      3.11 o 
   5   5   7        6.61        9.54      3.35 o 
   6   5   7      120.17      128.71      6.35 o 
   7   5   7       52.57       58.34      5.16 o 
   8   5   7       14.65       18.19      3.73 o 
   9   5   7        1.72        4.63      3.34 o 
  10   5   7        3.17        4.74      3.55 o 
  11   5   7        3.50        0.48      3.38 o 
  12   5   7        0.70        4.78      3.89 o 
   0   6   7      168.12      130.88     10.95 o 
   1   6   7       21.71       19.18      4.60 o 
   2   6   7       95.64       90.12     11.06 o 
   3   6   7        6.96       14.85      4.41 o 
   4   6   7        5.89        6.17      4.03 o 
   5   6   7        2.77        4.97      2.94 o 
   6   6   7        0.43       -1.37      5.94 o 
   7   6   7       35.35       26.63      5.37 o 
   8   6   7       15.31       16.61      4.05 o 
   9   6   7       12.54       10.52      3.97 o 
  10   6   7       12.19        8.49      6.18 o 
  11   6   7        0.01       -2.23      3.54 o 
   1   7   7       26.32       13.53      5.82 o 
   2   7   7        0.51       -5.06      3.37 o 
   3   7   7       23.58       26.80      5.66 o 
   4   7   7       54.64       60.03      7.41 o 
   5   7   7        5.81       11.89      6.75 o 
   6   7   7       37.44       37.40     13.97 o 
   7   7   7        5.76       -0.75      9.78 o 
   8   7   7       32.23       38.66      6.69 o 
   0   8   7        0.00        4.89      6.05 o 
   1   8   7        0.55       -3.78      4.89 o 
   2   8   7       33.14       30.83      6.30 o 
   3   8   7       21.90       23.18      6.17 o 
   4   8   7       30.33       26.21      6.39 o 
   5   8   7        9.80       10.39      9.31 o 
   0   0   8      669.84      707.96     10.49 o 
   1   0   8       64.73      108.73      3.33 o 
   2   0   8     2224.74     2207.50     16.76 o 
   3   0   8      103.56      132.25      3.63 o 
   4   0   8      411.66      424.84      7.07 o 
   5   0   8     1122.00     1130.06     18.41 o 
   6   0   8      151.63      174.42      7.31 o 
   7   0   8       12.32       12.78      2.31 o 
   8   0   8       98.76       85.28      4.52 o 
   9   0   8      306.24      276.42      7.79 o 
  10   0   8        0.86        2.21      5.82 o 
  11   0   8      190.37      189.40     12.11 o 
  12   0   8      137.09      158.05     10.71 o 
  13   0   8       55.21       57.65      6.63 o 
  14   0   8        1.78       -5.82      5.12 o 
  15   0   8        5.01       -2.56      6.28 o 
   1   1   8     1236.72     1349.58     10.46 o 
   2   1   8       55.17       92.94      2.33 o 
   3   1   8       68.79       76.95      2.24 o 
   4   1   8        2.53        0.75      0.86 o 
   5   1   8      171.70      173.01      2.86 o 
   6   1   8      136.68      146.11      3.91 o 
   7   1   8       35.43       36.30      2.54 o 
   8   1   8       71.79       76.32      3.53 o 
   9   1   8        0.63        0.88      1.72 o 
  10   1   8      167.24      168.51      5.16 o 
  11   1   8       73.95       76.97      5.07 o 
  12   1   8        0.01        2.08      2.39 o 
  13   1   8        2.75        1.49      3.00 o 
  14   1   8        1.59        3.22      3.39 o 
   0   2   8      242.05      241.88      4.29 o 
   1   2   8       46.45       46.81      2.59 o 
   2   2   8      246.73      241.35      4.20 o 
   3   2   8       20.02       14.38      1.42 o 
   4   2   8        8.50       11.17      1.39 o 
   5   2   8       97.85      128.26      3.73 o 
   6   2   8      157.79      193.21      4.69 o 
   7   2   8       81.84       73.81      3.82 o 
   8   2   8       65.24       67.90      3.61 o 
   9   2   8        3.34       -0.18      1.86 o 
  10   2   8       44.94       36.08      3.23 o 
  11   2   8      175.16      179.72      5.70 o 
  12   2   8        3.04        3.74      2.43 o 
  13   2   8       79.44       77.77      6.69 o 
  14   2   8       12.12       11.18      5.60 o 
   1   3   8      329.08      373.82      8.32 o 
   2   3   8      225.17      176.41      4.09 o 
   3   3   8      111.84      115.74      7.23 o 
   4   3   8       50.85       63.67      4.37 o 
   5   3   8       35.69       30.12      2.68 o 
   6   3   8      215.08      192.55      5.67 o 
   7   3   8      388.37      392.90      7.25 o 
   8   3   8       14.74       19.46      2.60 o 
   9   3   8       22.46       19.91      2.68 o 
  10   3   8        2.67        2.45      2.10 o 
  11   3   8        4.49        3.61      2.28 o 
  12   3   8       18.16       14.24      3.35 o 
  13   3   8       18.22       17.72      4.46 o 
  14   3   8        0.71       -0.42      3.86 o 
   0   4   8       15.83       18.39      5.12 o 
   1   4   8        0.51        0.35      2.30 o 
   2   4   8       93.37       80.39      5.86 o 
   3   4   8       59.10       58.56      4.70 o 
   4   4   8       61.24       59.85      4.13 o 
   5   4   8       39.91       33.47      3.56 o 
   6   4   8        8.94       10.36      3.04 o 
   7   4   8       99.15      107.09      5.77 o 
   8   4   8      123.32      145.26      5.73 o 
   9   4   8       17.27       20.05      3.30 o 
  10   4   8        0.02       -2.27      2.44 o 
  11   4   8       20.56       18.59      4.11 o 
  12   4   8        6.92       17.63      5.91 o 
  13   4   8       33.13       37.42      5.55 o 
   1   5   8      350.97      368.71     11.53 o 
   2   5   8       78.48       62.42      6.01 o 
   3   5   8        1.55        0.58      3.13 o 
   4   5   8        6.09        4.76      3.23 o 
   5   5   8       29.32       27.93      6.98 o 
   6   5   8        0.13       -2.80      2.64 o 
   7   5   8       34.47       28.88      4.16 o 
   8   5   8       60.01       65.31      8.48 o 
   9   5   8      180.29      187.09      7.82 o 
  10   5   8       45.89       37.13      5.00 o 
  11   5   8       16.93       16.39      4.31 o 
  12   5   8        2.47        4.04      3.86 o 
   0   6   8        6.49        1.16      5.12 o 
   1   6   8        5.65       -0.60      3.44 o 
   2   6   8        6.41       10.83      4.66 o 
   3   6   8       26.01       20.26      5.18 o 
   4   6   8       60.32       61.81      6.91 o 
   5   6   8        0.03        1.63      5.59 o 
   6   6   8       15.00       13.04      7.45 o 
   7   6   8        3.54       14.90      7.91 o 
   8   6   8        5.97        7.29      3.70 o 
   9   6   8       15.10       17.04      4.37 o 
  10   6   8        5.85        5.87      4.71 o 
   1   7   8       16.48       19.18      5.33 o 
   2   7   8        0.52       -3.34      6.28 o 
   3   7   8        1.41       -3.23      6.05 o 
   4   7   8       32.37       54.64     12.45 o 
   5   7   8       41.39       47.71     14.90 o 
   6   7   8        2.46       -3.91      4.19 o 
   7   7   8        0.13       -1.61      4.93 o 
   8   7   8       13.73       25.84      9.54 o 
   0   8   8        2.88       -3.96      6.05 o 
   1   8   8        1.35       -0.34      4.41 o 
   2   8   8       16.44       12.68      5.50 o 
   3   8   8        7.33        9.89      5.51 o 
   4   8   8        0.91       -0.75      4.74 o 
   1   1   9      183.03      189.08      3.39 o 
   2   1   9      221.57      239.10      3.76 o 
   3   1   9      471.07      501.51      5.74 o 
   4   1   9      231.68      211.24      3.76 o 
   5   1   9       16.23       10.45      1.60 o 
   6   1   9        0.01        0.34      1.32 o 
   7   1   9      119.66      102.17      3.63 o 
   8   1   9        2.83        4.96      1.91 o 
   9   1   9      227.38      225.43      5.83 o 
  10   1   9      550.04      581.14     11.97 o 
  11   1   9      114.23      106.28      6.15 o 
  12   1   9       65.22       60.92      4.58 o 
  13   1   9        3.17        2.99      2.81 o 
  14   1   9       41.81       36.93      5.67 o 
   0   2   9        0.43       -1.00      1.37 o 
   1   2   9       10.35       12.69      1.40 o 
   2   2   9       57.59       76.02      2.49 o 
   3   2   9      129.54      146.55      3.41 o 
   4   2   9      177.30      184.50      3.63 o 
   5   2   9       35.88       44.52      2.64 o 
   6   2   9       29.84       32.21      3.34 o 
   7   2   9       15.79        8.46      2.25 o 
   8   2   9       74.37       79.19      4.57 o 
   9   2   9      236.58      237.81      6.08 o 
  10   2   9       19.73       15.31      2.76 o 
  11   2   9        9.32        7.44      2.61 o 
  12   2   9       11.52       11.25      3.53 o 
  13   2   9        2.91        2.09      3.07 o 
  14   2   9        1.90       -3.41      3.25 o 
   1   3   9        6.56        5.37      1.58 o 
   2   3   9      109.22      110.97      4.69 o 
   3   3   9      104.86      119.10      3.93 o 
   4   3   9       41.72       38.70      3.16 o 
   5   3   9       21.91       18.12      2.49 o 
   6   3   9       10.41       11.74      2.17 o 
   7   3   9        1.95        0.85      1.99 o 
   8   3   9      115.26      107.93      6.32 o 
   9   3   9      146.52      139.67      5.85 o 
  10   3   9        2.02       -0.01      2.07 o 
  11   3   9        5.19        3.80      2.59 o 
  12   3   9       64.64       61.19      5.73 o 
  13   3   9       16.19       22.02      3.93 o 
   0   4   9      309.05      356.03     14.91 o 
   1   4   9       92.31       77.71      9.66 o 
   2   4   9      257.80      252.62     11.18 o 
   3   4   9       11.30       22.60      3.94 o 
   4   4   9       51.02       54.69      4.29 o 
   5   4   9        4.08        2.89      2.10 o 
   6   4   9       70.42       66.74      5.04 o 
   7   4   9        4.92        2.22      2.21 o 
   8   4   9       22.89       26.55      3.54 o 
   9   4   9       41.58       43.15      4.13 o 
  10   4   9        0.36       -2.94      2.48 o 
  11   4   9       15.50       13.96      3.47 o 
  12   4   9       15.36       18.15      4.41 o 
   1   5   9        5.74        1.99      3.35 o 
   2   5   9        0.09       -1.36      4.07 o 
   3   5   9       50.75       44.22      5.59 o 
   4   5   9       58.86       62.26     13.04 o 
   5   5   9       28.79       26.31      6.98 o 
   6   5   9        0.00       -4.61      3.08 o 
   7   5   9       50.65       62.58      8.46 o 
   8   5   9        5.40        8.74      3.53 o 
   9   5   9        3.31        4.10      2.85 o 
  10   5   9        0.12        5.02      3.02 o 
  11   5   9        6.43        5.03      3.79 o 
   0   6   9      186.71      203.54     13.97 o 
   1   6   9        1.02       -0.11      3.94 o 
   2   6   9      246.54      257.92     11.03 o 
   3   6   9        1.38        2.68      4.11 o 
   4   6   9        2.15       -2.87      3.68 o 
   5   6   9       20.67       25.01      5.50 o 
   6   6   9        6.46       13.97      6.98 o 
   7   6   9       38.88       45.39      9.78 o 
   8   6   9       11.77       11.25      5.14 o 
   9   6   9        6.49        5.27      4.76 o 
  10   6   9        2.29       -0.06      4.80 o 
   1   7   9        1.73       -0.11      4.60 o 
   2   7   9        0.03       -2.90      4.10 o 
   3   7   9       13.39        4.58      5.00 o 
   4   7   9        0.18        5.18      4.76 o 
   5   7   9       67.06       83.03      8.64 o 
   6   7   9        1.16        5.87      5.26 o 
   7   7   9        3.10        5.26      5.18 o 
   0   8   9       64.76       70.54     12.11 o 
   1   8   9        8.62       13.21      5.68 o 
   2   8   9        8.67        6.14      5.51 o 
   3   8   9       31.39       36.44      7.22 o 
   0   0  10       64.59       59.37      6.05 o 
   1   0  10      348.98      399.28      5.78 o 
   2   0  10      159.72      157.69      3.69 o 
   3   0  10       11.20       11.22      2.15 o 
   4   0  10      277.16      287.15      6.63 o 
   5   0  10        4.05        0.80      1.66 o 
   6   0  10       55.22       70.55      5.27 o 
   7   0  10       57.55       49.50      5.82 o 
   8   0  10      675.58      708.48     34.17 o 
   9   0  10      843.44      912.88     19.30 o 
  10   0  10      313.46      342.98     12.11 o 
  11   0  10        3.14        2.30      3.47 o 
  12   0  10       13.89        5.49      3.94 o 
  13   0  10       50.99       48.52      6.36 o 
  14   0  10        5.75       11.34      4.92 o 
   1   1  10       28.71       43.64      2.08 o 
   2   1  10      180.15      130.53      2.97 o 
   3   1  10      214.42      223.20      5.78 o 
   4   1  10        0.79        1.10      1.08 o 
   5   1  10       13.04        9.35      1.72 o 
   6   1  10        0.32        0.69      1.45 o 
   7   1  10      100.70       97.53      6.15 o 
   8   1  10      185.74      180.25      5.99 o 
   9   1  10        0.68        4.38      2.56 o 
  10   1  10       97.77      111.33      5.58 o 
  11   1  10        9.75        9.88      2.92 o 
  12   1  10       19.58       22.39      3.68 o 
  13   1  10       28.00       37.20      4.24 o 
  14   1  10        0.37        0.67      3.51 o 
   0   2  10        0.61       -2.34      1.56 o 
   1   2  10       27.27       26.88      3.37 o 
   2   2  10       30.08       30.31      3.16 o 
   3   2  10       83.89       78.56      2.76 o 
   4   2  10      271.04      279.85      5.41 o 
   5   2  10        7.28        6.55      1.73 o 
   6   2  10      109.39       86.76      4.60 o 
   7   2  10      138.72      133.87      4.45 o 
   8   2  10        0.20       -1.61      1.75 o 
   9   2  10      110.18       99.15      4.64 o 
  10   2  10       59.52       55.57      4.38 o 
  11   2  10       69.46       76.89      8.65 o 
  12   2  10        0.27       -2.25      2.45 o 
  13   2  10        1.21       -3.08      2.65 o 
   1   3  10      150.40      129.16      5.51 o 
   2   3  10      205.53      189.75      5.58 o 
   3   3  10      167.51      175.45      4.74 o 
   4   3  10       48.46       55.14      4.07 o 
   5   3  10       12.60       13.94      2.23 o 
   6   3  10      166.42      159.16      4.83 o 
   7   3  10        0.22       -0.03      1.78 o 
   8   3  10       19.05       20.60      2.83 o 
   9   3  10        7.86        6.99      2.35 o 
  10   3  10       77.50       78.80      4.50 o 
  11   3  10       22.51       23.05      3.19 o 
  12   3  10       15.32       13.16      3.30 o 
  13   3  10        1.43       -0.62      3.37 o 
   0   4  10      169.06      160.23     10.95 o 
   1   4  10       63.58       58.54      5.24 o 
   2   4  10      356.67      334.91      8.72 o 
   3   4  10        1.28        0.52      2.88 o 
   4   4  10       14.20        6.23      4.19 o 
   5   4  10        0.32        1.04      2.58 o 
   6   4  10        8.68       10.41      3.10 o 
   7   4  10       42.87       45.68      3.90 o 
   8   4  10        8.93        9.92      2.51 o 
   9   4  10        7.26        1.64      2.54 o 
  10   4  10        4.55        2.92      2.85 o 
  11   4  10        8.62        5.95      3.08 o 
  12   4  10       24.77       16.33      4.45 o 
   1   5  10      122.54      127.00      9.08 o 
   2   5  10      178.17      221.52     21.19 o 
   3   5  10      387.30      402.85     15.50 o 
   4   5  10       26.13       32.66      9.31 o 
   5   5  10        2.76        1.16      5.59 o 
   6   5  10        0.01       -0.20      3.41 o 
   7   5  10       20.57       33.95      8.85 o 
   8   5  10        0.64        3.94      4.77 o 
   9   5  10       30.99       29.79      4.73 o 
  10   5  10       14.97       16.73      3.69 o 
  11   5  10        0.27       -0.46      3.46 o 
   0   6  10        0.21       -0.23      5.59 o 
   1   6  10      106.60       99.72      8.07 o 
   2   6  10       11.84       15.96      6.05 o 
   3   6  10       71.74       75.07     14.55 o 
   4   6  10        2.01        7.55      4.77 o 
   5   6  10        0.39        8.61      5.10 o 
   6   6  10      141.85      157.00     10.04 o 
   7   6  10        3.18        7.91      6.98 o 
   8   6  10        0.16        5.12      6.75 o 
   9   6  10        8.59       12.63      5.42 o 
   1   7  10       56.10       55.43      7.57 o 
   2   7  10       34.85       49.00      8.85 o 
   3   7  10        0.51        5.85      5.17 o 
   4   7  10       87.46       88.05     14.32 o 
   5   7  10       31.55       41.53      7.24 o 
   6   7  10       10.14       10.89      8.26 o 
   1   1  11      108.50      102.81      3.59 o 
   2   1  11      109.31      123.60      3.41 o 
   3   1  11       86.84       87.22      3.09 o 
   4   1  11      103.44      108.30      4.08 o 
   5   1  11      311.39      325.49      7.00 o 
   6   1  11        0.10        0.33      1.73 o 
   7   1  11      141.73      141.25     10.08 o 
   8   1  11      409.95      402.79      8.85 o 
   9   1  11       81.50       96.97      6.72 o 
  10   1  11       15.67       15.64      3.08 o 
  11   1  11       32.81       33.23      3.89 o 
  12   1  11        0.24       -3.71      2.48 o 
  13   1  11        0.11       -0.88      5.04 o 
   0   2  11       26.53       33.88      3.62 o 
   1   2  11       41.10       48.81      2.95 o 
   2   2  11      249.50      239.17      5.75 o 
   3   2  11      101.85       96.48      3.38 o 
   4   2  11       25.06       20.27      2.69 o 
   5   2  11       44.68       41.66      2.87 o 
   6   2  11        5.54        3.28      1.83 o 
   7   2  11       18.81       13.57      2.42 o 
   8   2  11       32.98       29.25      3.45 o 
   9   2  11       35.00       42.40      4.55 o 
  10   2  11       55.30       54.77      4.45 o 
  11   2  11       12.41       14.63      3.19 o 
  12   2  11       34.48       28.11      4.20 o 
  13   2  11        5.28        8.67      3.35 o 
   1   3  11        3.09        3.97      1.91 o 
   2   3  11      283.00      285.42      7.00 o 
   3   3  11       96.92       94.01      5.12 o 
   4   3  11       28.65       33.80      3.56 o 
   5   3  11       12.33       14.92      5.17 o 
   6   3  11       15.86       12.65      2.70 o 
   7   3  11       27.26       23.86      2.82 o 
   8   3  11        4.92        1.94      2.14 o 
   9   3  11       13.02       23.02      2.91 o 
  10   3  11       86.05       87.03      5.36 o 
  11   3  11        0.18        0.95      2.70 o 
  12   3  11        4.07        6.59      3.06 o 
   0   4  11        1.43        2.09      4.66 o 
   1   4  11       87.05       86.46     11.45 o 
   2   4  11       66.75       62.18      7.13 o 
   3   4  11      421.58      430.53     11.61 o 
   4   4  11      183.91      224.42      9.30 o 
   5   4  11      107.48      122.57      6.22 o 
   6   4  11       19.31       22.43      5.89 o 
   7   4  11       54.30       61.92      6.58 o 
   8   4  11       18.26       17.92      3.33 o 
   9   4  11       15.33       20.22      3.73 o 
  10   4  11       21.69       23.50      4.12 o 
  11   4  11        5.48       10.88      3.48 o 
   1   5  11       22.05       20.64      4.93 o 
   2   5  11        4.77        0.96      3.70 o 
   3   5  11        2.37        3.35      3.94 o 
   4   5  11      185.50      172.91      9.22 o 
   5   5  11       40.39       43.07      8.38 o 
   6   5  11       14.64       19.32      7.22 o 
   7   5  11        3.62        5.42      6.63 o 
   8   5  11        7.98       12.63      3.99 o 
   9   5  11        0.02        2.31      3.49 o 
  10   5  11        4.00        5.32      3.82 o 
   0   6  11        0.61       -5.12      5.35 o 
   1   6  11        1.78        1.58      4.24 o 
   2   6  11       12.26       21.19      5.51 o 
   3   6  11       82.71       93.16      8.31 o 
   4   6  11       56.82       50.01      6.99 o 
   5   6  11       21.99       30.92      6.16 o 
   6   6  11       15.72       17.56      5.92 o 
   7   6  11       39.11       46.33      9.78 o 
   8   6  11        0.92        6.98      6.98 o 
   1   7  11        4.31        1.51      4.77 o 
   2   7  11        1.34       -4.07      4.77 o 
   3   7  11       24.46       23.94     14.43 o 
   4   7  11       15.61       22.59      6.16 o 
   5   7  11        2.49        9.05      5.59 o 
   0   0  12        3.18        1.40      3.26 o 
   1   0  12      201.55      233.24      8.22 o 
   2   0  12      519.02      509.91      9.21 o 
   3   0  12       34.62       36.26      3.30 o 
   4   0  12      156.56      161.36      5.83 o 
   5   0  12       41.98       25.41      4.08 o 
   6   0  12      568.97      573.84     14.27 o 
   7   0  12        1.39        2.74      3.02 o 
   8   0  12       26.10       26.22      7.91 o 
   9   0  12        5.04        4.14      7.45 o 
  10   0  12        5.21        6.40      3.79 o 
  11   0  12        5.61        0.35      3.46 o 
  12   0  12       10.28        7.45      4.61 o 
  13   0  12        4.94       17.55      6.75 o 
   1   1  12      198.94      172.14      5.66 o 
   2   1  12       59.62       66.53      5.71 o 
   3   1  12      100.84       94.36      3.97 o 
   4   1  12       14.14       16.26      2.94 o 
   5   1  12       75.03       70.38      3.91 o 
   6   1  12        9.06       18.45      3.12 o 
   7   1  12       13.11       10.70      2.99 o 
   8   1  12        7.92        6.80      2.48 o 
   9   1  12        0.45        1.59      3.29 o 
  10   1  12       49.71       50.21      4.38 o 
  11   1  12        3.36        2.54      2.64 o 
  12   1  12        2.53        1.36      2.82 o 
  13   1  12        5.35        5.48      3.22 o 
   0   2  12      608.57      563.79     12.11 o 
   1   2  12      107.49      105.17      3.87 o 
   2   2  12       30.53       26.61      2.98 o 
   3   2  12      219.31      206.16      5.73 o 
   4   2  12       34.81       30.83      3.02 o 
   5   2  12       10.19        5.96      2.78 o 
   6   2  12       49.49       39.06      4.12 o 
   7   2  12        3.36        6.20      2.36 o 
   8   2  12       63.30       55.53      4.84 o 
   9   2  12        5.89        8.79      2.84 o 
  10   2  12       43.29       52.46      4.50 o 
  11   2  12       14.60       19.31      3.64 o 
  12   2  12        3.84        3.97      2.99 o 
   1   3  12       18.56       22.04      2.68 o 
   2   3  12        0.21       -0.43      2.72 o 
   3   3  12        0.39       -0.96      2.71 o 
   4   3  12      628.76      611.59     11.79 o 
   5   3  12       26.52       29.50      3.83 o 
   6   3  12        4.91        4.14      2.42 o 
   7   3  12       45.07       46.82      4.15 o 
   8   3  12      114.70       99.77      9.85 o 
   9   3  12        1.54        7.22      3.14 o 
  10   3  12        0.54       -2.12      2.48 o 
  11   3  12       29.26       27.79      3.95 o 
  12   3  12       12.89       10.48      3.40 o 
   0   4  12       25.30       31.94      4.57 o 
   1   4  12        1.51        0.77      2.81 o 
   2   4  12       66.20       63.24      4.79 o 
   3   4  12        5.08        3.85      2.77 o 
   4   4  12      271.41      252.12      9.88 o 
   5   4  12        4.82        5.85      2.99 o 
   6   4  12      135.43      137.05      6.60 o 
   7   4  12        0.03       -0.23      3.33 o 
   8   4  12       41.77       40.66      4.19 o 
   9   4  12       11.73       11.15      3.67 o 
  10   4  12       22.50       24.68      4.61 o 
  11   4  12        8.83       15.94      5.95 o 
   1   5  12       28.21       31.53      5.50 o 
   2   5  12        0.26       -0.12      3.84 o 
   3   5  12       12.83       11.54      4.36 o 
   4   5  12       11.11       14.82      5.09 o 
   5   5  12        0.78        3.03      5.82 o 
   6   5  12       70.06       59.83      9.55 o 
   7   5  12       17.60       21.96      7.91 o 
   8   5  12        0.79        0.54      3.31 o 
   9   5  12        2.11        5.17      3.82 o 
   0   6  12       13.40       24.91      8.38 o 
   1   6  12       45.47       45.75      6.58 o 
   2   6  12       47.94       45.86      6.65 o 
   3   6  12        2.78        3.25      4.64 o 
   4   6  12       12.40       13.60      5.59 o 
   5   6  12        0.75        1.58      4.67 o 
   6   6  12        6.65        7.13      5.07 o 
   7   6  12        0.08        6.28      7.45 o 
   1   7  12       10.28        6.95      5.07 o 
   2   7  12        0.18        2.67      5.09 o 
   3   7  12        8.39        7.13      8.38 o 
   4   7  12        0.04       -0.55      4.76 o 
   1   1  13      272.62      271.07      6.64 o 
   2   1  13       28.47       26.38      2.50 o 
   3   1  13      147.66      148.20      4.41 o 
   4   1  13        3.05        3.54      2.49 o 
   5   1  13       82.45       64.92      7.12 o 
   6   1  13        2.43        2.19      2.55 o 
   7   1  13      266.12      241.97      7.92 o 
   8   1  13       19.70       14.11      2.87 o 
   9   1  13        8.20        8.13      2.81 o 
  10   1  13        3.50        3.89      4.37 o 
  11   1  13        3.38        3.90      2.81 o 
  12   1  13        6.38        4.06      3.05 o 
   0   2  13        9.31        4.77      3.13 o 
   1   2  13      194.90      183.70      5.17 o 
   2   2  13      444.45      457.10      9.89 o 
   3   2  13        1.31       -1.37      3.01 o 
   4   2  13       50.10       50.61      5.47 o 
   5   2  13        1.06        1.35      2.63 o 
   6   2  13        0.73       -1.82      2.31 o 
   7   2  13        0.01       -1.63      2.75 o 
   8   2  13       29.16       36.55      4.56 o 
   9   2  13        1.67        4.10      3.93 o 
  10   2  13       35.89       36.11      4.13 o 
  11   2  13        4.94        8.97      3.26 o 
  12   2  13        8.20       10.10      3.33 o 
   1   3  13        8.09        6.67      2.31 o 
   2   3  13       26.78       23.84      3.55 o 
   3   3  13       28.84       24.53      9.20 o 
   4   3  13       57.60       50.84      4.76 o 
   5   3  13      123.10      102.83      6.17 o 
   6   3  13        8.45       12.12      3.57 o 
   7   3  13       35.81       26.72      4.30 o 
   8   3  13        0.21       -2.33      2.62 o 
   9   3  13        1.25        2.37      3.12 o 
  10   3  13       60.28       66.08      6.03 o 
  11   3  13        0.23       -0.55      3.25 o 
   0   4  13        8.42        6.05      3.46 o 
   1   4  13       19.97       15.89      3.39 o 
   2   4  13       57.02       58.25      4.85 o 
   3   4  13        9.31        7.82      3.27 o 
   4   4  13        2.88       -0.53      3.21 o 
   5   4  13        0.32       -0.73      3.37 o 
   6   4  13       15.04       11.37      3.06 o 
   7   4  13       16.90       13.90      3.69 o 
   8   4  13        5.12        4.15      4.78 o 
   9   4  13        9.49       11.42      3.86 o 
  10   4  13       29.30       32.59      4.98 o 
   1   5  13        2.34       -2.37      3.44 o 
   2   5  13        2.83        1.79      3.74 o 
   3   5  13        8.21        5.48      4.27 o 
   4   5  13       55.32       50.62      6.58 o 
   5   5  13        7.58        7.68      4.67 o 
   6   5  13        0.07        5.82      6.52 o 
   7   5  13        0.96        7.97      3.82 o 
   8   5  13        0.09        3.81      3.64 o 
   0   6  13        0.91       -3.49      5.35 o 
   1   6  13        0.36       -2.13      4.41 o 
   2   6  13        7.85       13.73      5.27 o 
   3   6  13        0.85        0.47      4.61 o 
   4   6  13        7.26       -1.32     10.47 o 
   5   6  13       18.38       17.81      7.10 o 
   6   6  13        5.08        6.99      5.51 o 
   1   7  13        3.01        8.40      5.40 o 
   0   0  14      294.83      300.54     14.68 o 
   1   0  14     1443.08     1426.54     23.53 o 
   2   0  14      198.82      203.01      9.43 o 
   3   0  14       72.77       61.73     10.59 o 
   4   0  14      242.31      275.09     15.37 o 
   5   0  14      262.17      249.94     15.14 o 
   6   0  14      128.75      112.47     11.88 o 
   7   0  14       17.59       24.62      5.47 o 
   8   0  14       39.70       23.71      7.22 o 
   9   0  14       38.46       31.93      5.37 o 
  10   0  14       65.06       51.06      6.50 o 
  11   0  14        0.19       -1.21      3.74 o 
   1   1  14       12.97       14.90      2.96 o 
   2   1  14        7.33        8.65      2.72 o 
   3   1  14      266.43      274.72      8.45 o 
   4   1  14       82.73       67.90      4.47 o 
   5   1  14       24.11       17.18      3.47 o 
   6   1  14        8.53        7.98      3.11 o 
   7   1  14       55.27       63.12      5.61 o 
   8   1  14        2.23        3.61      2.84 o 
   9   1  14        1.43        0.35      2.86 o 
  10   1  14        2.06       -1.03      2.52 o 
  11   1  14        0.21        3.49      2.90 o 
   0   2  14       22.73       24.91      6.05 o 
   1   2  14        6.17        2.33      2.32 o 
   2   2  14        3.12        1.48      2.58 o 
   3   2  14      178.90      185.92      6.93 o 
   4   2  14       14.15       10.12      3.06 o 
   5   2  14       53.60       50.34      4.75 o 
   6   2  14        1.59       -2.12      2.40 o 
   7   2  14       27.17       25.79      6.21 o 
   8   2  14        9.40        6.73      4.66 o 
   9   2  14       23.57       26.48      5.34 o 
  10   2  14        0.71        5.39      4.23 o 
  11   2  14        0.97       -0.32      3.25 o 
   1   3  14       62.46       44.59      3.58 o 
   2   3  14        6.11        5.15      3.87 o 
   3   3  14        4.81       -2.21      3.51 o 
   4   3  14        2.25       -1.38      3.52 o 
   5   3  14        1.20        0.36      2.69 o 
   6   3  14        0.77       -1.21      2.72 o 
   7   3  14        1.72       -1.09      2.68 o 
   8   3  14        2.06        5.73      3.26 o 
   9   3  14        6.70        5.18      3.38 o 
  10   3  14        0.70       -0.01      3.30 o 
   0   4  14        5.59        1.77      3.51 o 
   1   4  14        2.44        2.90      2.91 o 
   2   4  14       38.52       33.63      4.20 o 
   3   4  14       37.87       36.88      4.51 o 
   4   4  14        5.56        9.74      3.40 o 
   5   4  14        3.02        0.06      3.58 o 
   6   4  14       11.51        7.46      3.31 o 
   7   4  14        0.00       -1.21      3.03 o 
   8   4  14        0.00        1.01      3.26 o 
   9   4  14        0.06        4.12      3.38 o 
   1   5  14       11.03       16.12      5.26 o 
   2   5  14        0.96       -2.26      3.87 o 
   3   5  14        4.44        0.42      6.63 o 
   4   5  14        3.42        2.25      4.36 o 
   5   5  14        4.15        3.11      4.27 o 
   6   5  14        0.64       -9.08      6.05 o 
   7   5  14        0.23       -3.03      5.35 o 
   0   6  14       17.18       46.79      9.54 o 
   1   6  14        0.60       -2.63      3.94 o 
   2   6  14        0.08        5.67      5.59 o 
   3   6  14        1.73        2.96      4.93 o 
   4   6  14        4.56        6.00      5.42 o 
   5   6  14       13.73       13.27      6.09 o 
   1   1  15      401.72      427.65     10.33 o 
   2   1  15       89.99       91.67      6.14 o 
   3   1  15        2.92        6.50      3.35 o 
   4   1  15      180.70      173.31      9.22 o 
   5   1  15       10.37       10.04      4.51 o 
   6   1  15        6.17        9.66      4.43 o 
   7   1  15       11.70        3.71      3.68 o 
   8   1  15        4.71        2.87      2.92 o 
   9   1  15        0.33        3.08      3.27 o 
  10   1  15        7.64        5.21      3.49 o 
   0   2  15       23.57       18.10      4.67 o 
   1   2  15      356.11      369.65      8.50 o 
   2   2  15       19.79       18.24      4.76 o 
   3   2  15        4.05        5.75      3.91 o 
   4   2  15        2.73        4.49      2.94 o 
   5   2  15       38.88       39.72      5.30 o 
   6   2  15        4.65        4.80      3.53 o 
   7   2  15        6.96        2.10      3.01 o 
   8   2  15        0.08        2.84      3.66 o 
   9   2  15        1.37       -0.11      3.15 o 
  10   2  15        0.10       -1.95      3.26 o 
   1   3  15       14.29       12.89      4.19 o 
   2   3  15       67.40       63.67      5.27 o 
   3   3  15       82.18       83.45     10.67 o 
   4   3  15        0.31       -0.69      3.47 o 
   5   3  15        6.92        6.89      3.20 o 
   6   3  15        1.24       -0.97      3.52 o 
   7   3  15        7.64        9.35      3.51 o 
   8   3  15        9.24        8.33      3.73 o 
   9   3  15        6.12        8.55      3.71 o 
   0   4  15       21.88       15.83      6.75 o 
   1   4  15       20.11       22.42      3.88 o 
   2   4  15        2.80        2.29      6.87 o 
   3   4  15        0.84       -1.23      3.58 o 
   4   4  15        0.18        2.22      3.17 o 
   5   4  15       30.59       29.92      5.75 o 
   6   4  15        3.84        6.60      4.36 o 
   7   4  15        0.02        1.24      3.20 o 
   8   4  15        9.38       12.21      4.06 o 
   1   5  15        1.41        0.08      4.01 o 
   2   5  15        0.64       -1.53      4.03 o 
   3   5  15        0.04       -4.87      5.70 o 
   4   5  15        1.33        7.25      4.57 o 
   5   5  15        2.52        7.32      5.47 o 
   6   5  15        0.07       -1.58      3.41 o 
   0   6  15        4.74        3.72      6.75 o 
   1   6  15        0.72       -3.03      4.94 o 
   2   6  15       13.26        9.93      5.40 o 
   0   0  16      208.40      206.35     13.74 o 
   1   0  16      184.68      208.79      9.80 o 
   2   0  16      235.58      250.05     10.31 o 
   3   0  16       16.37       14.43      6.75 o 
   4   0  16       16.11       13.04      6.75 o 
   5   0  16       22.48       12.80      6.75 o 
   6   0  16       32.42       22.12      7.45 o 
   7   0  16        1.44       -3.26      4.89 o 
   8   0  16        1.33        3.96      6.05 o 
   9   0  16        0.23       -1.40      5.35 o 
  10   0  16        4.11        5.12      6.75 o 
   1   1  16      117.44      133.16      6.26 o 
   2   1  16        9.42       10.83      3.66 o 
   3   1  16        6.70        2.72      3.34 o 
   4   1  16       58.49       54.00      6.58 o 
   5   1  16       13.18       11.07      8.03 o 
   6   1  16        1.92        5.33      4.27 o 
   7   1  16        0.94        4.36      4.54 o 
   8   1  16        8.19       10.39      4.89 o 
   9   1  16        0.10        1.02      4.01 o 
   0   2  16      567.22      594.41     15.73 o 
   1   2  16       15.72       25.95      3.54 o 
   2   2  16        5.23        4.46      3.41 o 
   3   2  16        1.68       -2.52      3.77 o 
   4   2  16       14.59       23.58      5.50 o 
   5   2  16        6.52        6.87      4.44 o 
   6   2  16        4.02        8.05      5.59 o 
   7   2  16       17.63       27.58      4.45 o 
   8   2  16        1.72       -1.50      3.18 o 
   9   2  16        0.37       -2.31      3.08 o 
   1   3  16       48.21       58.70      6.65 o 
   2   3  16       14.56        8.20      4.30 o 
   3   3  16       19.19       23.52      5.33 o 
   4   3  16        0.82        5.46      4.27 o 
   5   3  16        0.39        0.26      4.31 o 
   6   3  16        5.66       -0.01      3.13 o 
   7   3  16       67.00       64.85      6.09 o 
   8   3  16        0.65       -0.63      3.20 o 
   1   4  16       71.61       86.37     10.01 o 
   2   4  16       12.52       21.39      6.40 o 
   3   4  16        0.13        2.56      4.24 o 
   4   4  16        3.07        1.14      3.55 o 
   5   4  16       10.25       11.86      4.67 o 
   6   4  16        0.30        0.66      4.34 o 
   7   4  16        3.82       -0.98      3.31 o 
   1   5  16       29.19       29.84      6.17 o 
   2   5  16       17.08       27.93      8.85 o 
   3   5  16       55.30       61.27      7.29 o 
   4   5  16        0.02        2.80      5.59 o 
   1   1  17        6.75        9.21      3.09 o 
   2   1  17       13.76        9.85      3.79 o 
   3   1  17       26.44       32.43      6.16 o 
   4   1  17       23.91       15.64      5.09 o 
   5   1  17       12.77       11.40      4.97 o 
   6   1  17        5.16       -2.73      4.19 o 
   7   1  17       11.54       12.02      6.05 o 
   8   1  17        1.73       -1.35      4.03 o 
   0   2  17       32.18       35.27      5.70 o 
   1   2  17       65.48       78.07      6.38 o 
   2   2  17        6.35       10.37      3.89 o 
   3   2  17        1.39        1.43      3.29 o 
   4   2  17       22.48       22.57      5.57 o 
   5   2  17       18.81       18.10      5.57 o 
   6   2  17        1.96        3.84      4.43 o 
   7   2  17        1.56        7.05      4.69 o 
   8   2  17        0.45       -0.54      4.77 o 
   1   3  17       57.24       75.57     17.11 o 
   2   3  17       45.50       52.21      9.43 o 
   3   3  17        0.01        2.83      8.03 o 
   4   3  17        0.00        0.36      4.27 o 
   5   3  17        0.90       -3.55      3.91 o 
   6   3  17        0.39        1.36      4.18 o 
   7   3  17       10.95       14.63      5.50 o 
   2   4  17        2.62        8.85      6.05 o 
   3   4  17       16.57       16.20      5.40 o 
   4   4  17        3.55        4.47      4.52 o 
   5   4  17        3.08        1.56      3.81 o 
   0   0  18        4.12       -6.28      4.66 o 
   1   0  18        4.23        2.59      4.08 o 
   2   0  18        6.42        3.03      5.82 o 
   3   0  18        0.29        2.33      6.52 o 
   4   0  18       12.54        6.05      6.75 o 
   5   0  18        0.29       -4.66      5.59 o 
   6   0  18        1.59        6.28      6.98 o 
   7   0  18        1.49       -3.49      6.28 o 
   1   1  18        1.37        4.43      3.49 o 
   2   1  18        0.43        0.41      3.39 o 
   3   1  18        4.89        7.25      4.60 o 
   4   1  18        0.17        3.11      4.67 o 
   5   1  18        6.39       13.03      5.40 o 
   6   1  18        2.02       -1.69      4.34 o 
   7   1  18       22.43       27.08      8.03 o 
   0   2  18        0.84        5.59      6.75 o 
   1   2  18        7.95        6.29      3.88 o 
   2   2  18       19.01       20.40      4.53 o 
   3   2  18        5.87       14.57      6.05 o 
   4   2  18        5.00        4.02      4.47 o 
   5   2  18        6.93       11.66      5.26 o 
   6   2  18        0.02        0.17      4.52 o 
   1   3  18        5.90        2.18      3.76 o 
   2   3  18       12.66       13.46      4.27 o 
   3   3  18        0.33       -2.79      4.18 o 
   4   3  18        5.09       13.97      5.30 o 
   5   3  18        6.79        8.84      5.03 o 
   1   4  18       24.45       26.54     10.01 o 
   2   4  18        0.00        4.31      7.10 o 
   1   1  19        1.55        0.75      3.61 o 
   2   1  19        3.86        4.32      4.67 o 
   3   1  19        7.54       -5.74      4.11 o 
   4   1  19       14.63       16.38      9.43 o 
   5   1  19        3.88        2.07      4.97 o 
   0   2  19        6.78        3.72      7.22 o 
   1   2  19        0.30        2.15      3.58 o 
   2   2  19        0.16        1.30      3.79 o 
   3   2  19        0.38        0.40      4.69 o 
   4   2  19        0.01        0.30      4.76 o 
   1   3  19        0.16        3.32      8.26 o 
   2   3  19        9.74        7.96      7.45 o 
   0   0  20       24.12       34.22      9.08 o 
   1   0  20        0.22       -0.23      6.75 o 
   2   0  20        0.06        0.93      6.75 o 
   1   1  20        0.43        0.10      3.68 o 
   2   1  20        2.61       -1.33      4.69 o 
                                                 
